# Supplementary material for: Transcriptional profiling and muscle cross‐section analysis reveal signs of ischemia reperfusion injury following total knee arthroplasty with tourniquet
Source: Physiol Rep. 2016 Jan 5;4(1):e12671. doi: 10.14814/phy2.12671 (PMC4760409; doi:10.14814/phy2.12671)
Supplement: Supplementary file 1 — Table S1. Complete list of genes upregulated in TKA with tourniquet. [file PHY2-4-e12671-s001.xlsx]

## Sheet: Sig_DE_genes
	Ensembl gene ID	Gene Name	baseMean	log2FoldChange	lfcSE	stat	pvalue	padj
	ENSG00000075426	FOSL2	329.595	1.58659	0.247451	6.41173	1.43881e-10	1.67995e-06
	ENSG00000137193	PIM1	88.2123	1.87593	0.314067	5.97302	2.32901e-09	1.35968e-05
	ENSG00000059804	SLC2A3	143.696	2.04477	0.360611	5.67029	1.42558e-08	5.54838e-05
	ENSG00000081041	CXCL2	77.2683	2.08903	0.382629	5.45967	4.77012e-08	0.00013924
	ENSG00000170525	PFKFB3	5204.79	1.75341	0.335803	5.22153	1.77447e-07	0.000414375
	ENSG00000185022	MAFF	45.8163	1.74966	0.373843	4.68019	2.86607e-06	0.00557738
	ENSG00000158859	ADAMTS4	120.97	1.80567	0.389787	4.63246	3.61339e-06	0.00602714
	ENSG00000138135	CH25H	11.5865	1.79125	0.39021	4.59048	4.42228e-06	0.00645431
	ENSG00000179388	EGR3	22.7783	1.72473	0.38503	4.47948	7.48268e-06	0.0093178
	ENSG00000069399	BCL3	82.6738	1.67133	0.374257	4.46571	7.98031e-06	0.0093178
	ENSG00000198805	PNP	48.4967	1.69937	0.384305	4.42194	9.78196e-06	0.00951785
	ENSG00000187193	MT1X	211.288	0.995209	0.224704	4.42898	9.46791e-06	0.00951785
	ENSG00000221869	CEBPD	776.006	1.39334	0.320401	4.34873	1.36929e-05	0.0116525
	ENSG00000144655	CSRNP1	100.119	1.27832	0.294253	4.3443	1.39718e-05	0.0116525
	ENSG00000142871	CYR61	223.46	1.58049	0.366443	4.31305	1.61015e-05	0.0125334
	ENSG00000108691	CCL2	212.132	1.61245	0.388531	4.15012	3.32304e-05	0.0157925
	ENSG00000130164	LDLR	50.5793	1.52841	0.36362	4.20333	2.63011e-05	0.0157925
	ENSG00000173559	NABP1	46.7716	1.50242	0.363153	4.13714	3.51665e-05	0.0157925
	ENSG00000163874	ZC3H12A	39.0679	1.50235	0.36242	4.14532	3.39335e-05	0.0157925
	ENSG00000126391	FRMD8	233.18	1.48903	0.358624	4.15207	3.29479e-05	0.0157925
	ENSG00000178878	APOLD1	128.541	1.39012	0.335075	4.14867	3.34405e-05	0.0157925
	ENSG00000099860	GADD45B	138.153	1.30038	0.311391	4.17604	2.96624e-05	0.0157925
	ENSG00000132510	KDM6B	54.2874	1.21649	0.287833	4.22637	2.37491e-05	0.0157925
	ENSG00000125148	MT2A	1832.55	1.20713	0.2907	4.15248	3.28887e-05	0.0157925
	ENSG00000157557	ETS2	508.245	1.17985	0.279394	4.22287	2.4121e-05	0.0157925
	ENSG00000162413	KLHL21	851.722	0.831247	0.200499	4.14589	3.38497e-05	0.0157925
	ENSG00000205362	MT1A	59.935	1.61044	0.390287	4.1263	3.68649e-05	0.015942
	ENSG00000114737	CISH	93.5536	1.50818	0.367973	4.09862	4.15625e-05	0.0173316
	ENSG00000244734	HBB	28583.8	1.58611	0.389949	4.06747	4.7526e-05	0.0181886
	ENSG00000011422	PLAUR	54.0777	1.56926	0.388726	4.03694	5.41523e-05	0.0181886
	ENSG00000184557	SOCS3	214.587	1.56651	0.390149	4.01516	5.9406e-05	0.0181886
	ENSG00000163739	CXCL1	22.3649	1.53033	0.378731	4.04068	5.32963e-05	0.0181886
	ENSG00000173846	PLK3	20.0629	1.44825	0.361314	4.00828	6.11613e-05	0.0181886
	ENSG00000235750	KIAA0040	89.2243	1.4028	0.344889	4.06739	4.75422e-05	0.0181886
	ENSG00000124762	CDKN1A	419.704	1.3924	0.346355	4.02017	5.81559e-05	0.0181886
	ENSG00000102802	MEDAG	111.298	1.34454	0.335808	4.00388	6.2311e-05	0.0181886
	ENSG00000152661	GJA1	77.2766	1.12977	0.280831	4.02295	5.74727e-05	0.0181886
	ENSG00000168906	MAT2A	833.647	1.07034	0.265756	4.02752	5.63675e-05	0.0181886
	ENSG00000185650	ZFP36L1	1162.9	1.00596	0.248196	4.05309	5.0545e-05	0.0181886
	ENSG00000198743	SLC5A3	71.0288	-0.824781	0.204473	-4.03369	5.49078e-05	0.0181886
	ENSG00000144802	NFKBIZ	33.2285	1.44143	0.361169	3.99101	6.57934e-05	0.0182906
	ENSG00000111859	NEDD9	78.0017	1.11642	0.279647	3.99225	6.54481e-05	0.0182906
	ENSG00000165030	NFIL3	176.754	1.30406	0.327733	3.97904	6.91953e-05	0.0187889
	ENSG00000106366	SERPINE1	29.3858	1.39878	0.35279	3.96491	7.34224e-05	0.0194836
	ENSG00000171223	JUNB	515.736	1.54195	0.39027	3.95097	7.7836e-05	0.0197568
	ENSG00000114315	HES1	839.729	1.20578	0.305143	3.95151	7.76594e-05	0.0197568
	ENSG00000205336	GPR56	61.0787	0.965351	0.244736	3.94446	7.9979e-05	0.0198688
	ENSG00000108551	RASD1	254.309	1.52052	0.38953	3.90346	9.48254e-05	0.0220731
	ENSG00000123342	MMP19	21.6951	1.51948	0.389745	3.89864	9.67363e-05	0.0220731
	ENSG00000013588	GPRC5A	10.7464	1.51115	0.387998	3.89474	9.83045e-05	0.0220731
	ENSG00000143333	RGS16	46.5076	1.4147	0.361707	3.91117	9.18516e-05	0.0220731
	ENSG00000152049	KCNE4	8.36429	1.29031	0.330978	3.89847	9.68007e-05	0.0220731
	ENSG00000184588	PDE4B	246.339	1.22815	0.319052	3.84938	0.000118417	0.0256044
	ENSG00000179604	CDC42EP4	79.7144	0.893472	0.23187	3.85333	0.000116522	0.0256044
	ENSG00000177464	GPR4	5.9417	1.39746	0.364043	3.83872	0.000123678	0.0262557
	ENSG00000073756	PTGS2	10.5897	1.48723	0.390315	3.81033	0.000138782	0.0279383
	ENSG00000136997	MYC	29.8008	1.38626	0.363514	3.8135	0.000137015	0.0279383
	ENSG00000087074	PPP1R15A	85.4829	1.02957	0.269991	3.81336	0.000137091	0.0279383
	ENSG00000112149	CD83	23.5562	1.41355	0.373368	3.78596	0.000153118	0.0297967
	ENSG00000067182	TNFRSF1A	230.801	0.802673	0.21198	3.78654	0.000152758	0.0297967
	ENSG00000107968	MAP3K8	49.7077	1.4133	0.37399	3.77899	0.000157468	0.030141
	ENSG00000135048	TMEM2	91.4493	1.16974	0.309999	3.77338	0.000161052	0.0303297
	ENSG00000156030	ELMSAN1	108.24	0.650496	0.173266	3.75431	0.000173817	0.0322141
	ENSG00000135547	HEY2	97.8589	0.900617	0.241776	3.72501	0.00019531	0.0356318
	ENSG00000163659	TIPARP	58.31	1.04635	0.281932	3.71134	0.000206162	0.0370331
	ENSG00000197555	SIPA1L1	29.8487	1.09866	0.296721	3.70266	0.000213347	0.0377431
	ENSG00000163661	PTX3	13.8505	1.43512	0.388622	3.69283	0.000221769	0.0380791
	ENSG00000148468	FAM171A1	28.9006	-1.0151	0.27465	-3.69599	0.000219036	0.0380791
	ENSG00000128965	CHAC1	16.6084	1.3643	0.370683	3.6805	0.000232776	0.0392172
	ENSG00000124608	AARS2	26.222	-1.23473	0.335711	-3.67795	0.000235115	0.0392172
	ENSG00000138166	DUSP5	7.7553	1.37354	0.376066	3.6524	0.000259799	0.0427241
	ENSG00000170542	SERPINB9	31.3655	1.35914	0.373313	3.64076	0.000271837	0.0440829

## Sheet: All_genes
	baseMean	log2FoldChange	lfcSE	stat	pvalue	padj
ENSG00000075426	329.595	1.58659	0.247451	6.41173	1.43881e-10	1.67995e-06
ENSG00000137193	88.2123	1.87593	0.314067	5.97302	2.32901e-09	1.35968e-05
ENSG00000059804	143.696	2.04477	0.360611	5.67029	1.42558e-08	5.54838e-05
ENSG00000081041	77.2683	2.08903	0.382629	5.45967	4.77012e-08	0.00013924
ENSG00000170525	5204.79	1.75341	0.335803	5.22153	1.77447e-07	0.000414375
ENSG00000185022	45.8163	1.74966	0.373843	4.68019	2.86607e-06	0.00557738
ENSG00000158859	120.97	1.80567	0.389787	4.63246	3.61339e-06	0.00602714
ENSG00000138135	11.5865	1.79125	0.39021	4.59048	4.42228e-06	0.00645431
ENSG00000069399	82.6738	1.67133	0.374257	4.46571	7.98031e-06	0.0093178
ENSG00000179388	22.7783	1.72473	0.38503	4.47948	7.48268e-06	0.0093178
ENSG00000187193	211.288	0.995209	0.224704	4.42898	9.46791e-06	0.00951785
ENSG00000198805	48.4967	1.69937	0.384305	4.42194	9.78196e-06	0.00951785
ENSG00000144655	100.119	1.27832	0.294253	4.3443	1.39718e-05	0.0116525
ENSG00000221869	776.006	1.39334	0.320401	4.34873	1.36929e-05	0.0116525
ENSG00000142871	223.46	1.58049	0.366443	4.31305	1.61015e-05	0.0125334
ENSG00000099860	138.153	1.30038	0.311391	4.17604	2.96624e-05	0.0157925
ENSG00000108691	212.132	1.61245	0.388531	4.15012	3.32304e-05	0.0157925
ENSG00000125148	1832.55	1.20713	0.2907	4.15248	3.28887e-05	0.0157925
ENSG00000126391	233.18	1.48903	0.358624	4.15207	3.29479e-05	0.0157925
ENSG00000130164	50.5793	1.52841	0.36362	4.20333	2.63011e-05	0.0157925
ENSG00000132510	54.2874	1.21649	0.287833	4.22637	2.37491e-05	0.0157925
ENSG00000157557	508.245	1.17985	0.279394	4.22287	2.4121e-05	0.0157925
ENSG00000162413	851.722	0.831247	0.200499	4.14589	3.38497e-05	0.0157925
ENSG00000163874	39.0679	1.50235	0.36242	4.14532	3.39335e-05	0.0157925
ENSG00000173559	46.7716	1.50242	0.363153	4.13714	3.51665e-05	0.0157925
ENSG00000178878	128.541	1.39012	0.335075	4.14867	3.34405e-05	0.0157925
ENSG00000205362	59.935	1.61044	0.390287	4.1263	3.68649e-05	0.015942
ENSG00000114737	93.5536	1.50818	0.367973	4.09862	4.15625e-05	0.0173316
ENSG00000011422	54.0777	1.56926	0.388726	4.03694	5.41523e-05	0.0181886
ENSG00000102802	111.298	1.34454	0.335808	4.00388	6.2311e-05	0.0181886
ENSG00000124762	419.704	1.3924	0.346355	4.02017	5.81559e-05	0.0181886
ENSG00000152661	77.2766	1.12977	0.280831	4.02295	5.74727e-05	0.0181886
ENSG00000163739	22.3649	1.53033	0.378731	4.04068	5.32963e-05	0.0181886
ENSG00000168906	833.647	1.07034	0.265756	4.02752	5.63675e-05	0.0181886
ENSG00000173846	20.0629	1.44825	0.361314	4.00828	6.11613e-05	0.0181886
ENSG00000184557	214.587	1.56651	0.390149	4.01516	5.9406e-05	0.0181886
ENSG00000185650	1162.9	1.00596	0.248196	4.05309	5.0545e-05	0.0181886
ENSG00000198743	71.0288	-0.824781	0.204473	-4.03369	5.49078e-05	0.0181886
ENSG00000235750	89.2243	1.4028	0.344889	4.06739	4.75422e-05	0.0181886
ENSG00000244734	28583.8	1.58611	0.389949	4.06747	4.7526e-05	0.0181886
ENSG00000111859	78.0017	1.11642	0.279647	3.99225	6.54481e-05	0.0182906
ENSG00000144802	33.2285	1.44143	0.361169	3.99101	6.57934e-05	0.0182906
ENSG00000165030	176.754	1.30406	0.327733	3.97904	6.91953e-05	0.0187889
ENSG00000106366	29.3858	1.39878	0.35279	3.96491	7.34224e-05	0.0194836
ENSG00000114315	839.729	1.20578	0.305143	3.95151	7.76594e-05	0.0197568
ENSG00000171223	515.736	1.54195	0.39027	3.95097	7.7836e-05	0.0197568
ENSG00000205336	61.0787	0.965351	0.244736	3.94446	7.9979e-05	0.0198688
ENSG00000013588	10.7464	1.51115	0.387998	3.89474	9.83045e-05	0.0220731
ENSG00000108551	254.309	1.52052	0.38953	3.90346	9.48254e-05	0.0220731
ENSG00000123342	21.6951	1.51948	0.389745	3.89864	9.67363e-05	0.0220731
ENSG00000143333	46.5076	1.4147	0.361707	3.91117	9.18516e-05	0.0220731
ENSG00000152049	8.36429	1.29031	0.330978	3.89847	9.68007e-05	0.0220731
ENSG00000179604	79.7144	0.893472	0.23187	3.85333	0.000116522	0.0256044
ENSG00000184588	246.339	1.22815	0.319052	3.84938	0.000118417	0.0256044
ENSG00000177464	5.9417	1.39746	0.364043	3.83872	0.000123678	0.0262557
ENSG00000073756	10.5897	1.48723	0.390315	3.81033	0.000138782	0.0279383
ENSG00000087074	85.4829	1.02957	0.269991	3.81336	0.000137091	0.0279383
ENSG00000136997	29.8008	1.38626	0.363514	3.8135	0.000137015	0.0279383
ENSG00000067182	230.801	0.802673	0.21198	3.78654	0.000152758	0.0297967
ENSG00000112149	23.5562	1.41355	0.373368	3.78596	0.000153118	0.0297967
ENSG00000107968	49.7077	1.4133	0.37399	3.77899	0.000157468	0.030141
ENSG00000135048	91.4493	1.16974	0.309999	3.77338	0.000161052	0.0303297
ENSG00000156030	108.24	0.650496	0.173266	3.75431	0.000173817	0.0322141
ENSG00000135547	97.8589	0.900617	0.241776	3.72501	0.00019531	0.0356318
ENSG00000163659	58.31	1.04635	0.281932	3.71134	0.000206162	0.0370331
ENSG00000197555	29.8487	1.09866	0.296721	3.70266	0.000213347	0.0377431
ENSG00000148468	28.9006	-1.0151	0.27465	-3.69599	0.000219036	0.0380791
ENSG00000163661	13.8505	1.43512	0.388622	3.69283	0.000221769	0.0380791
ENSG00000124608	26.222	-1.23473	0.335711	-3.67795	0.000235115	0.0392172
ENSG00000128965	16.6084	1.3643	0.370683	3.6805	0.000232776	0.0392172
ENSG00000138166	7.7553	1.37354	0.376066	3.6524	0.000259799	0.0427241
ENSG00000170542	31.3655	1.35914	0.373313	3.64076	0.000271837	0.0440829
ENSG00000062716	252.685	1.10035	0.308641	3.56515	0.00036365	0.0573781
ENSG00000105835	355.68	1.2587	0.352972	3.566	0.000362474	0.0573781
ENSG00000136689	10.7422	1.36834	0.385941	3.54547	0.000391911	0.0610128
ENSG00000160888	132.329	1.13759	0.321358	3.53996	0.000400188	0.0614814
ENSG00000120129	528.983	1.20832	0.341682	3.53638	0.000405652	0.0615116
ENSG00000116285	89.1183	1.20979	0.343101	3.52605	0.000421808	0.0631415
ENSG00000119669	1114.52	1.09369	0.310611	3.52109	0.00042978	0.0635204
ENSG00000138658	15.2874	-1.15955	0.329732	-3.51665	0.000437022	0.0637833
ENSG00000101096	91.2021	0.860767	0.245299	3.50905	0.000449708	0.0648246
ENSG00000151151	72.3158	1.06176	0.302871	3.50566	0.000455481	0.0648561
ENSG00000197622	136.23	1.0131	0.289552	3.49885	0.000467277	0.0655392
ENSG00000221968	55.0163	0.731384	0.209179	3.49644	0.000471505	0.0655392
ENSG00000106125	14.1664	-1.27147	0.364733	-3.48604	0.00049023	0.0668313
ENSG00000113240	287.026	-0.884665	0.253854	-3.48494	0.000492248	0.0668313
ENSG00000131873	71.6216	1.07927	0.310505	3.47585	0.000509228	0.0675653
ENSG00000160298	10.6926	-1.15633	0.332456	-3.47815	0.00050488	0.0675653
ENSG00000131979	11.7796	1.31134	0.378281	3.46658	0.000527125	0.0676342
ENSG00000162783	486.02	1.16647	0.336342	3.46811	0.000524137	0.0676342
ENSG00000178726	192.715	1.26391	0.364513	3.46739	0.000525544	0.0676342
ENSG00000107938	62.6014	-0.646546	0.18757	-3.44696	0.000566929	0.0719507
ENSG00000059758	97.3944	0.898398	0.261003	3.4421	0.000577222	0.0724693
ENSG00000163565	105.521	1.09716	0.319628	3.43262	0.000597772	0.0742509
ENSG00000145335	12.1494	1.32569	0.386636	3.42879	0.000606283	0.0745154
ENSG00000010319	117.748	0.821264	0.23995	3.42264	0.000620155	0.0749233
ENSG00000132801	12.5577	-0.916451	0.268058	-3.41885	0.000628853	0.0749233
ENSG00000153234	19.5166	1.25753	0.367653	3.42042	0.000625237	0.0749233
ENSG00000004939	12.2199	1.31445	0.386816	3.39813	0.000678483	0.0799954
ENSG00000205364	58.8069	1.25693	0.370179	3.39546	0.000685127	0.0799954
ENSG00000116717	301.505	1.06927	0.316304	3.38053	0.000723462	0.0836351
ENSG00000086062	255.46	0.882633	0.262205	3.3662	0.00076212	0.0843874
ENSG00000115963	59.6106	1.14906	0.341498	3.36476	0.000766107	0.0843874
ENSG00000123358	174.106	1.17429	0.348578	3.3688	0.000754969	0.0843874
ENSG00000157150	97.2909	-1.11547	0.331114	-3.36884	0.000754865	0.0843874
ENSG00000165507	430.735	0.966772	0.286439	3.37514	0.000737782	0.0843874
ENSG00000188536	5508.68	1.29425	0.385085	3.36095	0.000776749	0.08476
ENSG00000068366	242.603	0.748664	0.223329	3.35229	0.000801465	0.0866473
ENSG00000101187	25.6864	1.04952	0.313723	3.34538	0.000821691	0.0872188
ENSG00000175899	1811.38	-0.980188	0.292917	-3.3463	0.00081897	0.0872188
ENSG00000152518	439.475	0.879527	0.263934	3.33237	0.000861107	0.0905791
ENSG00000254685	26.4402	-0.652997	0.196221	-3.32786	0.00087517	0.0912365
ENSG00000185215	266.52	0.99696	0.301042	3.31169	0.000927326	0.0958182
ENSG00000103196	186.889	1.04295	0.315252	3.3083	0.000938645	0.096137
ENSG00000167130	22.8118	-0.826644	0.250394	-3.30138	0.000962115	0.097684
ENSG00000067082	410.994	0.965384	0.293104	3.29366	0.000988922	0.0987686
ENSG00000146457	278.299	0.522397	0.158618	3.29343	0.000989716	0.0987686
ENSG00000135503	101.704	0.695326	0.212172	3.27718	0.0010485	0.103748
ENSG00000213694	15.1767	1.18088	0.360641	3.2744	0.00105886	0.103892
ENSG00000128829	148.486	-0.762481	0.233773	-3.26164	0.00110771	0.1074
ENSG00000130653	78.6801	-1.08446	0.332736	-3.25921	0.00111725	0.1074
ENSG00000168803	316.88	-1.02331	0.314598	-3.25276	0.00114291	0.1074
ENSG00000180917	78.6077	-0.707902	0.21739	-3.25636	0.00112851	0.1074
ENSG00000196591	214.661	-0.47637	0.146528	-3.25105	0.0011498	0.1074
ENSG00000198885	7.61579	-1.09756	0.337501	-3.25203	0.00114584	0.1074
ENSG00000176749	34.3435	1.12019	0.345159	3.24543	0.00117272	0.107817
ENSG00000178607	57.7509	0.826016	0.25436	3.24743	0.00116453	0.107817
ENSG00000178202	15.6805	-0.985564	0.304953	-3.23185	0.0012299	0.112189
ENSG00000120738	771.179	1.24828	0.388351	3.21432	0.00130755	0.118118
ENSG00000134531	495.929	1.04656	0.325898	3.2113	0.00132135	0.118118
ENSG00000143179	35.6633	0.948148	0.295331	3.21046	0.00132524	0.118118
ENSG00000163660	392.836	1.08511	0.338293	3.20762	0.00133838	0.118386
ENSG00000148154	88.4029	0.996974	0.311465	3.20092	0.00136988	0.120261
ENSG00000168994	68.7896	0.983888	0.308803	3.18613	0.00144187	0.125637
ENSG00000124216	9.95831	1.2095	0.380314	3.18027	0.00147139	0.125961
ENSG00000135047	360.983	0.897222	0.282236	3.17898	0.00147796	0.125961
ENSG00000135074	48.556	0.909351	0.28596	3.18	0.00147277	0.125961
ENSG00000123374	43.3184	1.00332	0.316019	3.17487	0.00149903	0.126831
ENSG00000255112	313.232	0.458023	0.144915	3.16063	0.00157427	0.132238
ENSG00000137801	40.5183	1.22276	0.390169	3.13391	0.00172492	0.142029
ENSG00000166169	78.82	-0.863717	0.275639	-3.13351	0.00172732	0.142029
ENSG00000180185	252.763	-0.886391	0.282643	-3.13608	0.0017122	0.142029
ENSG00000185950	872.905	0.670732	0.214293	3.12998	0.00174819	0.142741
ENSG00000116489	251.897	0.711596	0.227584	3.12674	0.00176756	0.14332
ENSG00000122877	27.7175	1.2071	0.386933	3.11967	0.00181055	0.145334
ENSG00000131459	39.6616	1.0966	0.351671	3.11826	0.00181921	0.145334
ENSG00000171621	56.3884	0.892185	0.286272	3.11656	0.00182975	0.145334
ENSG00000151065	33.9289	-0.768924	0.248659	-3.09229	0.00198619	0.156695
ENSG00000148343	93.0226	-0.86253	0.279721	-3.08354	0.00204552	0.159224
ENSG00000186854	5.65433	1.20379	0.39032	3.0841	0.00204169	0.159224
ENSG00000148841	40.3907	1.03399	0.335971	3.07762	0.00208663	0.161348
ENSG00000132661	42.0055	0.889061	0.289355	3.07255	0.00212235	0.161964
ENSG00000169715	403.394	0.908449	0.295518	3.07409	0.00211147	0.161964
ENSG00000112137	19.0205	1.15301	0.375743	3.06862	0.0021505	0.163047
ENSG00000119927	315.636	-0.573646	0.187219	-3.06404	0.00218372	0.164498
ENSG00000089048	297.134	-0.508056	0.166155	-3.05773	0.00223023	0.165861
ENSG00000197062	51.288	-0.659821	0.215713	-3.0588	0.00222225	0.165861
ENSG00000140406	54.6205	0.999978	0.328019	3.04854	0.00229957	0.169935
ENSG00000125843	83.8247	-0.837996	0.275101	-3.04613	0.00231805	0.170223
ENSG00000116741	98.4158	1.06856	0.353868	3.01967	0.00253054	0.180397
ENSG00000124177	201.392	-0.925055	0.306074	-3.02233	0.00250837	0.180397
ENSG00000134107	183.174	0.943344	0.312292	3.02071	0.00252181	0.180397
ENSG00000136859	568.073	0.853499	0.282856	3.01743	0.00254929	0.180397
ENSG00000163126	104.875	0.539914	0.178838	3.01901	0.002536	0.180397
ENSG00000240857	332.004	-0.561427	0.18605	-3.01761	0.00254774	0.180397
ENSG00000184005	9.72081	0.995201	0.330509	3.01112	0.00260286	0.183078
ENSG00000110066	284.168	-0.496303	0.165105	-3.00598	0.00264728	0.183491
ENSG00000119333	32.1625	-1.09348	0.363681	-3.00671	0.00264089	0.183491
ENSG00000167113	124.548	-0.93428	0.310909	-3.00499	0.00265588	0.183491
ENSG00000183691	27.9653	-0.666834	0.222263	-3.0002	0.00269802	0.185307
ENSG00000011451	103.983	0.540738	0.180928	2.98869	0.00280174	0.18966
ENSG00000100865	70.1305	-0.687424	0.230079	-2.98778	0.00281014	0.18966
ENSG00000134686	249.565	0.59253	0.198091	2.9912	0.00277887	0.18966
ENSG00000118496	124.362	0.583081	0.195548	2.98178	0.00286575	0.189686
ENSG00000159388	1422.27	0.960551	0.32281	2.97559	0.00292424	0.189686
ENSG00000163638	85.7404	0.820128	0.275506	2.97681	0.00291263	0.189686
ENSG00000167625	26.3023	-0.889457	0.298035	-2.9844	0.00284135	0.189686
ENSG00000177426	18.04	1.08767	0.365211	2.9782	0.00289948	0.189686
ENSG00000197024	30.2995	-0.629776	0.211215	-2.98168	0.0028667	0.189686
ENSG00000266967	13.4513	-1.03385	0.347076	-2.97873	0.00289447	0.189686
ENSG00000146263	12.7264	-0.899065	0.302605	-2.97109	0.00296747	0.191316
ENSG00000165671	127.505	-0.44128	0.148613	-2.96932	0.00298456	0.191316
ENSG00000169403	19.1679	1.14614	0.386181	2.96789	0.00299852	0.191316
ENSG00000174720	549.42	-0.489858	0.165403	-2.96161	0.00306037	0.194201
ENSG00000103257	13.5344	1.07089	0.36204	2.95794	0.003097	0.195463
ENSG00000040633	45.7988	0.576111	0.195472	2.94728	0.00320583	0.195606
ENSG00000100918	11.2025	1.05664	0.357678	2.95416	0.00313522	0.195606
ENSG00000107338	31.9239	0.855022	0.289917	2.9492	0.00318601	0.195606
ENSG00000108176	49.8483	-0.800472	0.271486	-2.94848	0.00319336	0.195606
ENSG00000155011	19.8943	-1.0638	0.361266	-2.94464	0.00323329	0.195606
ENSG00000158050	25.5279	1.11223	0.377531	2.94606	0.00321854	0.195606
ENSG00000162999	19.1325	-0.978255	0.332123	-2.94546	0.00322476	0.195606
ENSG00000187699	60.3649	0.602393	0.204262	2.94912	0.00318676	0.195606
ENSG00000164038	13.3523	1.02041	0.346787	2.94248	0.00325599	0.195964
ENSG00000154127	9.58988	1.11844	0.380526	2.93918	0.00329079	0.197043
ENSG00000057252	35.0087	0.777573	0.264843	2.93598	0.00332495	0.198072
ENSG00000086544	28.9145	1.0106	0.345106	2.92836	0.00340753	0.201298
ENSG00000104312	11.5984	1.06921	0.365204	2.9277	0.00341475	0.201298
ENSG00000158578	31.8756	1.09201	0.373177	2.92624	0.00343083	0.201298
ENSG00000182858	20.4297	-0.700573	0.239575	-2.92423	0.00345311	0.201592
ENSG00000155868	75.0087	-0.576907	0.197659	-2.9187	0.00351492	0.203169
ENSG00000223609	9.02341	1.04002	0.356153	2.92014	0.00349876	0.203169
ENSG00000154277	91.2238	-0.94619	0.324493	-2.9159	0.00354662	0.203992
ENSG00000125703	40.4918	-0.569284	0.195344	-2.91427	0.00356526	0.204059
ENSG00000106211	8130.08	-0.722311	0.248691	-2.90445	0.00367895	0.206102
ENSG00000112282	80.9274	-0.931336	0.320444	-2.90639	0.00365623	0.206102
ENSG00000113739	21.6999	0.958063	0.330129	2.90209	0.00370688	0.206102
ENSG00000119523	86.3771	0.631435	0.217495	2.90322	0.00369342	0.206102
ENSG00000137656	40.5363	-0.753003	0.259342	-2.90351	0.00369004	0.206102
ENSG00000165699	215.342	-0.627984	0.215915	-2.90847	0.003632	0.206102
ENSG00000129167	8.0114	0.994161	0.342745	2.90059	0.00372466	0.206109
ENSG00000131351	15.5743	-0.789416	0.272413	-2.89787	0.0037571	0.206924
ENSG00000154743	107.089	-0.972701	0.335911	-2.89571	0.00378302	0.207373
ENSG00000132475	4297.05	0.544147	0.188106	2.89276	0.00381873	0.207709
ENSG00000140455	78.3105	0.618655	0.2139	2.89227	0.00382472	0.207709
ENSG00000130827	37.2664	-1.00599	0.348315	-2.88815	0.00387509	0.20947
ENSG00000162692	46.6661	1.06712	0.37001	2.88403	0.00392616	0.211253
ENSG00000100906	1235.75	0.834543	0.290288	2.87488	0.00404179	0.216477
ENSG00000169740	220.828	-0.889878	0.310069	-2.86994	0.00410555	0.217893
ENSG00000188786	88.202	-0.502553	0.175031	-2.87122	0.00408895	0.217893
ENSG00000143994	26.3317	-0.87658	0.306084	-2.86386	0.00418513	0.221111
ENSG00000123610	28.9279	1.07806	0.376956	2.8599	0.0042378	0.222383
ENSG00000147224	280.375	0.588502	0.205884	2.85842	0.00425759	0.222383
ENSG00000172216	2060.27	0.795798	0.278468	2.85777	0.00426634	0.222383
ENSG00000116604	1505.8	0.51729	0.181144	2.85568	0.00429454	0.222858
ENSG00000127528	146.864	0.879039	0.307983	2.85418	0.00431475	0.222916
ENSG00000169189	146.868	-0.742068	0.260206	-2.85185	0.00434657	0.223423
ENSG00000175087	40.4368	-0.730358	0.256206	-2.85066	0.00436284	0.223423
ENSG00000096080	260.145	-0.876452	0.308274	-2.8431	0.00446776	0.224851
ENSG00000134954	107.663	0.912548	0.320516	2.84713	0.0044116	0.224851
ENSG00000144029	490.246	-0.652578	0.22931	-2.84583	0.00442957	0.224851
ENSG00000165997	102.69	0.910792	0.320285	2.84369	0.00445937	0.224851
ENSG00000110888	115.201	0.898202	0.316662	2.83647	0.00456146	0.228582
ENSG00000100926	8.24102	-1.09395	0.38633	-2.83165	0.00463079	0.229812
ENSG00000103316	5.54203	-1.06363	0.375931	-2.82932	0.00466478	0.229812
ENSG00000105048	61426.1	-0.805512	0.285979	-2.81668	0.00485226	0.229812
ENSG00000115594	93.3047	0.822741	0.292294	2.81477	0.00488124	0.229812
ENSG00000116273	110.763	0.770665	0.272545	2.82767	0.00468886	0.229812
ENSG00000117222	139.038	-0.949654	0.336647	-2.82092	0.00478861	0.229812
ENSG00000129911	7.34102	0.991139	0.351918	2.81639	0.00485664	0.229812
ENSG00000133805	265.114	0.658011	0.233495	2.81809	0.00483095	0.229812
ENSG00000169429	35.8648	1.00291	0.356264	2.81508	0.00487644	0.229812
ENSG00000169696	78.5324	-0.865426	0.307212	-2.81703	0.00484695	0.229812
ENSG00000178038	26.9046	-0.775549	0.274118	-2.82925	0.00466571	0.229812
ENSG00000178752	13.4854	1.02214	0.361186	2.82995	0.00465558	0.229812
ENSG00000185298	16.6284	-0.731957	0.259427	-2.82144	0.00478087	0.229812
ENSG00000198720	11.4684	-0.886311	0.314568	-2.81755	0.0048391	0.229812
ENSG00000205502	11.6641	1.08458	0.383979	2.82459	0.00473409	0.229812
ENSG00000111424	20.5894	0.96277	0.342571	2.81043	0.0049476	0.231467
ENSG00000167470	863.874	0.993796	0.353841	2.80859	0.00497586	0.231467
ENSG00000170162	584.106	-0.573632	0.204219	-2.80891	0.00497097	0.231467
ENSG00000071859	190.674	-0.834252	0.297604	-2.80323	0.00505937	0.23347
ENSG00000102897	225.387	-0.652596	0.233144	-2.79911	0.00512431	0.23347
ENSG00000105379	1489.93	-0.840587	0.300241	-2.79971	0.00511492	0.23347
ENSG00000117385	16.0223	-0.710764	0.253789	-2.80061	0.00510062	0.23347
ENSG00000131724	306.466	0.594933	0.212613	2.79819	0.00513891	0.23347
ENSG00000148450	587.092	-0.618975	0.220728	-2.80424	0.00504355	0.23347
ENSG00000125347	118.486	1.0233	0.366149	2.79477	0.00519373	0.235046
ENSG00000175920	52.2732	0.422076	0.151117	2.79305	0.00522141	0.235387
ENSG00000108433	151.903	-0.860329	0.309239	-2.78208	0.00540112	0.242552
ENSG00000163214	45.7554	-0.57892	0.208381	-2.77818	0.00546648	0.244546
ENSG00000108469	24.2899	-0.938695	0.338361	-2.77424	0.00553304	0.245642
ENSG00000145623	34.2246	0.956781	0.344778	2.77506	0.00551913	0.245642
ENSG00000116678	45.7317	-0.901622	0.325465	-2.77026	0.0056012	0.247726
ENSG00000120915	150.653	-0.777374	0.280985	-2.76661	0.00566425	0.248393
ENSG00000136295	19.8563	0.97692	0.35335	2.76474	0.00569691	0.248393
ENSG00000142684	193.842	-0.95164	0.344017	-2.76626	0.00567035	0.248393
ENSG00000159216	68.8218	1.00071	0.361989	2.76448	0.00570138	0.248393
ENSG00000110318	24.1654	-0.826274	0.299401	-2.75976	0.00578442	0.251074
ENSG00000186812	97.2429	-0.683408	0.247971	-2.756	0.00585135	0.253039
ENSG00000197245	34.0895	0.741364	0.2693	2.75293	0.00590652	0.254482
ENSG00000182022	67.4965	0.849235	0.308903	2.74919	0.0059742	0.256451
ENSG00000188313	43.2444	0.914181	0.333677	2.73972	0.00614912	0.262033
ENSG00000198157	129.836	-0.885491	0.323143	-2.74025	0.0061393	0.262033
ENSG00000169692	97.7848	-0.901068	0.32907	-2.73823	0.00617718	0.262272
ENSG00000163251	43.0837	0.728324	0.266405	2.7339	0.00625894	0.26478
ENSG00000088899	17.1313	-0.836245	0.306319	-2.72998	0.0063338	0.26698
ENSG00000127580	28.9418	-0.877619	0.321927	-2.72614	0.00640796	0.269134
ENSG00000108826	559.93	-0.774914	0.284413	-2.72461	0.00643777	0.269417
ENSG00000006327	9.68234	0.994022	0.365057	2.72292	0.0064707	0.269828
ENSG00000087448	101.89	-0.665995	0.244811	-2.72045	0.00651932	0.270888
ENSG00000115484	1318.56	-0.75344	0.277108	-2.71894	0.00654913	0.271162
ENSG00000102572	288.526	0.519656	0.191298	2.71647	0.00659819	0.272113
ENSG00000103266	396.057	-0.779694	0.287379	-2.71312	0.00666531	0.272113
ENSG00000124104	172.75	-0.680883	0.250921	-2.71353	0.00665699	0.272113
ENSG00000144115	172.719	-0.872745	0.321494	-2.71465	0.00663454	0.272113
ENSG00000139289	52.2176	0.913208	0.337068	2.70927	0.00674316	0.273315
ENSG00000159167	11.2505	0.996421	0.367928	2.7082	0.00676499	0.273315
ENSG00000165029	180.241	0.598495	0.220833	2.71017	0.00672492	0.273315
ENSG00000100647	114.2	0.819048	0.302651	2.70625	0.00680485	0.273978
ENSG00000077147	293.106	0.340724	0.126085	2.70233	0.00688553	0.276273
ENSG00000128191	77.1114	-0.828031	0.306745	-2.69942	0.00694614	0.276803
ENSG00000251369	45.9399	0.73017	0.27048	2.69953	0.00694377	0.276803
ENSG00000101210	5299.18	-0.770971	0.285775	-2.69783	0.00697936	0.27718
ENSG00000069275	4591.23	-0.707871	0.264732	-2.67392	0.00749706	0.278702
ENSG00000085998	117.579	-0.634104	0.235313	-2.69472	0.00704469	0.278702
ENSG00000086758	439.736	-0.830961	0.310391	-2.67714	0.0074254	0.278702
ENSG00000104635	74.0974	0.893957	0.33223	2.69078	0.00712857	0.278702
ENSG00000105607	45.889	-0.831873	0.309951	-2.68389	0.00727715	0.278702
ENSG00000105664	8.42528	-1.02912	0.385182	-2.67177	0.00754527	0.278702
ENSG00000105939	70.9903	0.759183	0.282245	2.6898	0.00714942	0.278702
ENSG00000110721	127.465	0.696269	0.258574	2.69272	0.0070871	0.278702
ENSG00000111913	345.507	0.75129	0.280636	2.67709	0.00742636	0.278702
ENSG00000112182	167.449	0.603501	0.225039	2.68176	0.00732358	0.278702
ENSG00000117592	2004.1	-0.316373	0.118549	-2.66871	0.00761443	0.278702
ENSG00000128915	154.539	-0.362433	0.134663	-2.6914	0.00711527	0.278702
ENSG00000132646	120.705	-0.453813	0.168783	-2.68874	0.00717227	0.278702
ENSG00000134262	69.5081	-0.579847	0.217129	-2.67052	0.00757333	0.278702
ENSG00000136603	263.315	0.583221	0.217293	2.68403	0.00727397	0.278702
ENSG00000138061	47.901	0.902229	0.337123	2.67626	0.00744494	0.278702
ENSG00000149600	384.341	-0.706345	0.264599	-2.66949	0.00759661	0.278702
ENSG00000166477	90.4791	-0.4612	0.17268	-2.67083	0.00756638	0.278702
ENSG00000168159	1158.01	-0.857333	0.319291	-2.68512	0.00725046	0.278702
ENSG00000173457	85.0116	0.703515	0.263416	2.67073	0.00756854	0.278702
ENSG00000177354	1759.1	-0.7334	0.273925	-2.67737	0.00742023	0.278702
ENSG00000180329	527.665	-0.592185	0.221749	-2.67052	0.00757334	0.278702
ENSG00000180423	7.81575	-0.984808	0.368031	-2.67589	0.00745321	0.278702
ENSG00000188811	86.5844	-0.702941	0.263251	-2.67023	0.00757982	0.278702
ENSG00000213171	38.7553	0.789131	0.293867	2.68533	0.00724572	0.278702
ENSG00000176894	158.93	-0.704119	0.263949	-2.66763	0.00763874	0.278719
ENSG00000127540	1322.84	-0.759789	0.285095	-2.66504	0.00769791	0.280002
ENSG00000145911	6.68105	0.816728	0.306884	2.66136	0.00778266	0.280619
ENSG00000160993	54.0851	-0.826501	0.31082	-2.6591	0.00783503	0.280619
ENSG00000162522	7.06374	-0.886541	0.333235	-2.66041	0.00780465	0.280619
ENSG00000206177	6.98787	1.02628	0.385353	2.66321	0.00773982	0.280619
ENSG00000266094	136.878	1.03775	0.390198	2.65954	0.00782465	0.280619
ENSG00000122861	66.1198	0.951769	0.358796	2.65268	0.00798567	0.28427
ENSG00000169902	27.5051	0.865211	0.326051	2.6536	0.00796379	0.28427
ENSG00000165572	91.5759	-0.760981	0.287072	-2.65083	0.00802935	0.284956
ENSG00000080824	10612.4	-0.810968	0.306192	-2.64856	0.00808364	0.285054
ENSG00000114446	56.0412	0.431778	0.16308	2.64765	0.00810534	0.285054
ENSG00000170681	1846.6	-0.85417	0.322476	-2.64879	0.00807811	0.285054
ENSG00000077238	37.412	0.957089	0.361853	2.64497	0.00816983	0.285397
ENSG00000107872	62.3645	-0.608894	0.230212	-2.64492	0.00817096	0.285397
ENSG00000109089	16.3407	0.833983	0.315642	2.64219	0.0082373	0.285397
ENSG00000160062	58.0782	-0.714438	0.270271	-2.64341	0.00820756	0.285397
ENSG00000175265	190.346	-0.915617	0.346508	-2.64241	0.00823173	0.285397
ENSG00000113851	342.511	-0.54808	0.207681	-2.63904	0.00831408	0.28546
ENSG00000119812	334.297	-0.799942	0.303225	-2.63811	0.00833693	0.28546
ENSG00000134318	860.027	-0.521791	0.197788	-2.63812	0.0083366	0.28546
ENSG00000196227	467.409	-0.638081	0.241673	-2.64026	0.00828416	0.28546
ENSG00000143546	96.9606	1.02802	0.390326	2.63375	0.0084448	0.288309
ENSG00000004478	254.261	-0.552752	0.21001	-2.63203	0.00848761	0.288925
ENSG00000102908	35.1169	-0.701998	0.267654	-2.62278	0.00872154	0.292623
ENSG00000104903	6.36594	1.0175	0.387864	2.62334	0.0087073	0.292623
ENSG00000160886	30.3755	-0.931304	0.354759	-2.62518	0.00866041	0.292623
ENSG00000184575	63.8277	-0.694705	0.264666	-2.62484	0.00866908	0.292623
ENSG00000232119	238.448	-0.731038	0.278631	-2.62368	0.0086985	0.292623
ENSG00000125772	227.287	0.576736	0.220167	2.61954	0.00880497	0.293734
ENSG00000130589	27.4228	0.933729	0.356408	2.61983	0.0087973	0.293734
ENSG00000160753	43.2393	-0.754655	0.28824	-2.61814	0.00884094	0.293837
ENSG00000177575	43.1171	0.885925	0.338466	2.61747	0.00885841	0.293837
ENSG00000143367	31.1293	0.597263	0.228463	2.61427	0.00894195	0.295543
ENSG00000176014	104.469	0.827498	0.316617	2.61356	0.00896045	0.295543
ENSG00000016864	71.3236	-0.465432	0.178238	-2.61129	0.00902007	0.296603
ENSG00000142546	469.49	-0.724977	0.277725	-2.61041	0.00904341	0.296603
ENSG00000095370	23.7991	0.858083	0.329133	2.6071	0.00913118	0.297809
ENSG00000150867	40.7256	0.888279	0.340715	2.6071	0.00913114	0.297809
ENSG00000090339	10.578	0.877884	0.336859	2.60609	0.00915834	0.297863
ENSG00000197712	167.168	-0.698403	0.268503	-2.6011	0.0092925	0.301387
ENSG00000069974	33.461	0.918997	0.353914	2.59667	0.00941336	0.304241
ENSG00000113648	659.659	0.443459	0.170827	2.59596	0.00943261	0.304241
ENSG00000064545	154.271	-0.793045	0.305979	-2.59183	0.0095468	0.304874
ENSG00000166963	97.1061	-0.888894	0.343132	-2.59053	0.00958279	0.304874
ENSG00000175155	407.067	0.614918	0.2373	2.59131	0.00956111	0.304874
ENSG00000177469	1078.8	-0.915915	0.353554	-2.5906	0.00958095	0.304874
ENSG00000189067	355.21	0.839262	0.32393	2.59087	0.00957329	0.304874
ENSG00000115459	76.7134	-0.715235	0.27624	-2.58918	0.00962043	0.305013
ENSG00000134996	9.4824	0.944167	0.364789	2.58825	0.00964639	0.305013
ENSG00000162924	28.3304	0.829411	0.320842	2.58511	0.00973483	0.305013
ENSG00000164949	5.7582	1.00824	0.38983	2.58635	0.00969979	0.305013
ENSG00000178896	46.94	-0.711851	0.275342	-2.58534	0.00972836	0.305013
ENSG00000204104	160.328	0.507318	0.196271	2.58479	0.0097439	0.305013
ENSG00000113368	8.0627	1.00521	0.389618	2.57999	0.00988041	0.305195
ENSG00000116793	13.8693	0.773547	0.299521	2.58261	0.00980559	0.305195
ENSG00000127948	34.4218	0.59435	0.23028	2.58098	0.00985193	0.305195
ENSG00000188215	31.7804	0.826604	0.319967	2.5834	0.00978319	0.305195
ENSG00000196653	40.2167	-0.574119	0.222497	-2.58035	0.00987013	0.305195
ENSG00000173918	140.498	-0.938676	0.364033	-2.57854	0.0099218	0.305665
ENSG00000157833	35.0908	-0.880602	0.341916	-2.57549	0.0100097	0.307561
ENSG00000196642	546.684	-0.731414	0.284321	-2.5725	0.0100968	0.309424
ENSG00000170439	14.6558	-0.951097	0.369987	-2.57062	0.0101517	0.30948
ENSG00000196189	10.254	0.893129	0.34737	2.57112	0.010137	0.30948
ENSG00000166192	37.8965	-0.634454	0.2469	-2.56968	0.0101792	0.309511
ENSG00000138758	236.508	-0.673716	0.262291	-2.56859	0.0102114	0.309683
ENSG00000148908	82.9174	0.695571	0.270939	2.56726	0.0102505	0.310064
ENSG00000125753	51.2774	0.927431	0.361981	2.5621	0.0104041	0.313108
ENSG00000166046	65.6746	-0.879709	0.343358	-2.56208	0.0104048	0.313108
ENSG00000114933	163.264	0.515723	0.201537	2.55895	0.010499	0.31347
ENSG00000147416	343.321	0.635217	0.248137	2.55995	0.0104688	0.31347
ENSG00000171497	249.663	-0.345464	0.134989	-2.55921	0.0104911	0.31347
ENSG00000174611	7.94331	-0.818303	0.319885	-2.55811	0.0105242	0.31347
ENSG00000008382	25.6254	-0.801259	0.314226	-2.54995	0.010774	0.313592
ENSG00000092054	95889.3	-0.70352	0.275913	-2.54979	0.0107787	0.313592
ENSG00000101182	4230.38	-0.593737	0.233188	-2.54617	0.0108913	0.313592
ENSG00000117691	756.031	-0.676791	0.265545	-2.54868	0.010813	0.313592
ENSG00000120889	89.298	0.637457	0.250537	2.54436	0.0109478	0.313592
ENSG00000124172	6618.48	-0.686087	0.269201	-2.5486	0.0108156	0.313592
ENSG00000126767	74.5678	0.768479	0.301718	2.54701	0.010865	0.313592
ENSG00000140968	7.312	0.985088	0.386042	2.55177	0.0107179	0.313592
ENSG00000143878	411.112	0.668366	0.261676	2.55417	0.0106441	0.313592
ENSG00000163517	239.192	-0.755132	0.296825	-2.54404	0.010958	0.313592
ENSG00000182541	87.6587	0.614183	0.241154	2.54685	0.0108701	0.313592
ENSG00000187954	181.097	-0.708849	0.277762	-2.552	0.0107107	0.313592
ENSG00000214756	18.8319	-0.652191	0.256236	-2.54527	0.0109193	0.313592
ENSG00000215717	134.252	0.523178	0.204773	2.55491	0.0106215	0.313592
ENSG00000218336	48.3216	-0.527937	0.2065	-2.5566	0.0105702	0.313592
ENSG00000257315	38.8616	-0.773212	0.303063	-2.55132	0.0107315	0.313592
ENSG00000102100	49.6604	0.690198	0.271432	2.5428	0.0109967	0.313696
ENSG00000150347	349.166	0.805463	0.316836	2.54221	0.0110154	0.313696
ENSG00000115520	96.1545	0.703358	0.276862	2.54047	0.0110704	0.314497
ENSG00000065427	1219.43	-0.666329	0.262999	-2.53357	0.0112906	0.314802
ENSG00000083168	377.856	0.448626	0.177009	2.53448	0.0112613	0.314802
ENSG00000099864	42.7028	-0.843573	0.332603	-2.53627	0.0112039	0.314802
ENSG00000159202	182.238	-0.807216	0.318502	-2.53441	0.0112635	0.314802
ENSG00000167985	192.147	-0.857311	0.338371	-2.53364	0.0112884	0.314802
ENSG00000184281	72.7867	-0.713343	0.281131	-2.5374	0.0111678	0.314802
ENSG00000230510	17.282	-0.670735	0.264759	-2.53338	0.0112968	0.314802
ENSG00000258289	298.716	-0.408642	0.161166	-2.53554	0.0112274	0.314802
ENSG00000156273	88.8058	0.665963	0.263182	2.53042	0.0113925	0.316712
ENSG00000104064	266.173	0.351015	0.138844	2.52812	0.0114675	0.317965
ENSG00000106511	31.4242	-0.727025	0.287661	-2.52737	0.0114921	0.317965
ENSG00000099821	121.605	-0.680075	0.269471	-2.52374	0.0116114	0.319338
ENSG00000130363	45.7585	-0.704395	0.279154	-2.52332	0.0116252	0.319338
ENSG00000182986	37.2212	-0.575457	0.228126	-2.52254	0.0116511	0.319338
ENSG00000198301	104.628	-0.523556	0.207486	-2.52333	0.0116248	0.319338
ENSG00000064205	445.533	-0.867961	0.344395	-2.52025	0.0117273	0.320668
ENSG00000107021	153.002	-0.788262	0.312975	-2.51861	0.011782	0.320668
ENSG00000186567	22.3343	0.569179	0.225969	2.51883	0.0117745	0.320668
ENSG00000072501	386.903	-0.682077	0.270989	-2.51699	0.0118362	0.321005
ENSG00000130748	230.006	-0.84496	0.335755	-2.5166	0.0118494	0.321005
ENSG00000152484	56.9921	0.463851	0.184525	2.51376	0.0119452	0.322257
ENSG00000168438	67.2912	-0.534753	0.212744	-2.51359	0.0119508	0.322257
ENSG00000073737	6.83138	0.979584	0.390407	2.50914	0.0121026	0.324179
ENSG00000167508	126.9	-0.866247	0.345196	-2.50943	0.0120925	0.324179
ENSG00000185669	103.77	-0.773158	0.308147	-2.50906	0.0121053	0.324179
ENSG00000157259	142.092	-0.675315	0.269477	-2.50602	0.0122098	0.326228
ENSG00000186051	10.3933	-0.896128	0.357947	-2.50352	0.0122963	0.32779
ENSG00000177238	6.94803	-0.897608	0.358792	-2.50175	0.012358	0.328683
ENSG00000089248	196.475	-0.456384	0.18295	-2.49458	0.0126106	0.331128
ENSG00000100116	79.5971	-0.822151	0.33003	-2.49114	0.0127335	0.331128
ENSG00000103145	800.169	-0.788411	0.31582	-2.49639	0.0125463	0.331128
ENSG00000110218	43.6867	0.873203	0.35052	2.49116	0.0127326	0.331128
ENSG00000134278	174.027	-0.722111	0.289669	-2.49288	0.0126712	0.331128
ENSG00000152133	38.5601	-0.558028	0.223732	-2.49418	0.0126247	0.331128
ENSG00000168209	508.914	0.922257	0.369871	2.49345	0.0126507	0.331128
ENSG00000171522	46.8411	0.792341	0.317189	2.49801	0.0124892	0.331128
ENSG00000181019	69.2721	-0.589479	0.236323	-2.49438	0.0126177	0.331128
ENSG00000206561	97.454	-0.782479	0.314017	-2.49183	0.0127085	0.331128
ENSG00000125845	11.6551	0.899264	0.361326	2.48879	0.0128179	0.331622
ENSG00000173334	673.328	0.763755	0.306889	2.4887	0.0128212	0.331622
ENSG00000204514	52.5137	-0.537759	0.21612	-2.48824	0.0128377	0.331622
ENSG00000122378	332.722	-0.391319	0.157328	-2.48729	0.0128722	0.331717
ENSG00000132664	81.2677	-0.462695	0.186078	-2.48657	0.0128982	0.331717
ENSG00000145723	81.5523	-0.584417	0.235292	-2.4838	0.012999	0.333573
ENSG00000069011	45.4315	-0.785627	0.316486	-2.48235	0.013052	0.333736
ENSG00000120833	20.1247	0.845924	0.340922	2.48128	0.013091	0.333736
ENSG00000164902	199.377	-0.548295	0.220924	-2.48182	0.0130712	0.333736
ENSG00000118985	86.0166	0.692505	0.279299	2.47944	0.013159	0.334737
ENSG00000076356	122.003	0.685622	0.276979	2.47536	0.0133103	0.337117
ENSG00000138670	23.4906	0.80845	0.326588	2.47544	0.0133073	0.337117
ENSG00000152778	25.8185	0.660426	0.267033	2.4732	0.0133909	0.338424
ENSG00000104805	120.846	-0.626211	0.253636	-2.46893	0.0135518	0.341014
ENSG00000196381	5.82193	-0.832551	0.337208	-2.46895	0.0135509	0.341014
ENSG00000034677	121.241	0.504584	0.205177	2.45926	0.0139224	0.341376
ENSG00000099385	29.3902	-0.682335	0.277486	-2.45899	0.0139329	0.341376
ENSG00000120694	386.593	-0.77712	0.315769	-2.46104	0.0138535	0.341376
ENSG00000127364	46.1961	-0.847501	0.343506	-2.46721	0.0136169	0.341376
ENSG00000130222	1109.52	0.956562	0.388594	2.4616	0.0138319	0.341376
ENSG00000134326	23.2898	0.773937	0.314782	2.45865	0.0139462	0.341376
ENSG00000157895	41.4086	-0.517164	0.209674	-2.46651	0.0136436	0.341376
ENSG00000160602	5.80705	-0.942964	0.383406	-2.45944	0.0139155	0.341376
ENSG00000162396	14.3848	-0.609993	0.248053	-2.45913	0.0139275	0.341376
ENSG00000165626	58.2315	-0.614788	0.249419	-2.46488	0.0137059	0.341376
ENSG00000174136	161.256	0.518258	0.210696	2.45975	0.0139035	0.341376
ENSG00000189306	91.0831	-0.724548	0.294116	-2.46347	0.0137598	0.341376
ENSG00000198752	48.5206	-0.768319	0.312295	-2.46023	0.0138847	0.341376
ENSG00000177432	29.4747	0.592706	0.24116	2.45773	0.0139818	0.341531
ENSG00000164880	121.853	-0.742087	0.302064	-2.45672	0.0140211	0.341776
ENSG00000105948	21.6381	-0.827252	0.337756	-2.44926	0.014315	0.341843
ENSG00000108342	42.4437	0.932449	0.380414	2.45114	0.0142403	0.341843
ENSG00000138398	1030.97	-0.44298	0.180647	-2.45218	0.0141992	0.341843
ENSG00000155090	1050.18	0.732041	0.298311	2.45395	0.0141295	0.341843
ENSG00000166748	54.1364	-0.827937	0.337546	-2.45281	0.0141746	0.341843
ENSG00000184967	23.2266	-0.768281	0.313684	-2.44922	0.0143166	0.341843
ENSG00000185798	27.008	-0.4681	0.190862	-2.45255	0.0141846	0.341843
ENSG00000196220	35.1333	-0.734909	0.299799	-2.45134	0.0142325	0.341843
ENSG00000234284	21.4938	-0.661392	0.269748	-2.45189	0.0142107	0.341843
ENSG00000253506	30.3238	-0.618182	0.252328	-2.44991	0.0142891	0.341843
ENSG00000189369	43.1765	-0.573841	0.234441	-2.4477	0.0143771	0.342587
ENSG00000148297	48.892	-0.583354	0.238566	-2.44526	0.0144749	0.344213
ENSG00000138303	98.7463	0.513351	0.210005	2.44447	0.0145064	0.344262
ENSG00000122873	1437.61	-0.501061	0.205157	-2.44233	0.0145928	0.345611
ENSG00000108423	47.0168	-0.610944	0.25057	-2.43822	0.0147599	0.34886
ENSG00000214046	301.076	-0.598811	0.245841	-2.43577	0.0148603	0.350523
ENSG00000086991	35.8644	-0.803821	0.33038	-2.43302	0.0149733	0.351807
ENSG00000149115	59.0506	0.481447	0.197976	2.43185	0.0150221	0.351807
ENSG00000157429	6.71711	-0.858404	0.352987	-2.43183	0.0150228	0.351807
ENSG00000172936	16.3814	0.94244	0.387592	2.43153	0.0150353	0.351807
ENSG00000021355	158.061	0.64431	0.265567	2.42616	0.0152594	0.353509
ENSG00000108786	11.6142	-0.698362	0.28762	-2.42807	0.0151793	0.353509
ENSG00000142864	2161.21	-0.423415	0.174471	-2.42685	0.0152304	0.353509
ENSG00000172009	172.474	-0.624111	0.25719	-2.42665	0.0152388	0.353509
ENSG00000188827	17.1922	-0.801932	0.330376	-2.42733	0.0152103	0.353509
ENSG00000149646	116.671	0.586833	0.242008	2.42485	0.0153146	0.354086
ENSG00000125740	161.909	0.915444	0.377704	2.42371	0.015363	0.354503
ENSG00000124786	61.4493	-0.379207	0.156556	-2.42217	0.015428	0.3553
ENSG00000100100	192.561	0.730561	0.301799	2.42068	0.0154913	0.356057
ENSG00000159917	7.91975	-0.807182	0.333721	-2.41873	0.0155747	0.357271
ENSG00000135297	80.7264	-0.49885	0.206519	-2.41552	0.0157128	0.358072
ENSG00000165632	296.897	-0.750538	0.310773	-2.41507	0.0157323	0.358072
ENSG00000173451	28.3242	-0.744157	0.308129	-2.41508	0.0157316	0.358072
ENSG00000175213	36.9315	-0.746656	0.309102	-2.41556	0.0157109	0.358072
ENSG00000168427	592.171	0.554707	0.229815	2.41371	0.015791	0.358708
ENSG00000081177	37.2702	-0.569761	0.23648	-2.40934	0.0159813	0.360804
ENSG00000110031	21.3218	0.63036	0.261747	2.40828	0.0160278	0.360804
ENSG00000130528	860.56	-0.618671	0.256992	-2.40735	0.0160687	0.360804
ENSG00000148300	189.614	-0.56308	0.233861	-2.40776	0.0160509	0.360804
ENSG00000153885	14.1858	-0.863628	0.358301	-2.41034	0.0159376	0.360804
ENSG00000165732	631.942	0.404719	0.168052	2.4083	0.016027	0.360804
ENSG00000007202	199.398	-0.712682	0.299236	-2.38167	0.0172341	0.361671
ENSG00000036530	24.222	-0.774708	0.322306	-2.40364	0.0162326	0.361671
ENSG00000064490	72.7614	-0.595984	0.248237	-2.40087	0.0163564	0.361671
ENSG00000074696	65.7067	-0.442321	0.184839	-2.393	0.0167112	0.361671
ENSG00000089682	49.9753	-0.588402	0.247447	-2.37789	0.017412	0.361671
ENSG00000096401	371.545	-0.500445	0.209556	-2.38812	0.0169348	0.361671
ENSG00000102096	27.067	0.762653	0.319551	2.38664	0.0170033	0.361671
ENSG00000102218	13.5159	0.848771	0.356916	2.37807	0.0174034	0.361671
ENSG00000103994	10431	-0.605782	0.255138	-2.37433	0.0175808	0.361671
ENSG00000110583	22.6328	-0.862574	0.362704	-2.37817	0.0173987	0.361671
ENSG00000117525	27.4301	0.905633	0.377145	2.40129	0.0163376	0.361671
ENSG00000120616	598.126	-0.43609	0.183266	-2.37955	0.0173337	0.361671
ENSG00000126749	131.758	-0.671983	0.282104	-2.38204	0.017217	0.361671
ENSG00000127554	54.7869	-0.604504	0.252617	-2.39297	0.0167125	0.361671
ENSG00000130304	148.507	-0.683724	0.288001	-2.37403	0.0175952	0.361671
ENSG00000130449	46.4393	0.755281	0.316925	2.38315	0.0171652	0.361671
ENSG00000131759	34.9095	0.684982	0.287042	2.38635	0.0170167	0.361671
ENSG00000132793	11.8752	-0.872926	0.367814	-2.37329	0.0176307	0.361671
ENSG00000133069	179.498	0.770553	0.321668	2.3955	0.0165979	0.361671
ENSG00000133106	16.8257	0.851791	0.356109	2.39194	0.0167595	0.361671
ENSG00000135604	8.14236	0.913587	0.384601	2.37541	0.0175292	0.361671
ENSG00000139318	99.6361	0.791499	0.333094	2.3762	0.0174918	0.361671
ENSG00000139697	442.382	-0.471246	0.197095	-2.39095	0.0168047	0.361671
ENSG00000141756	12.0763	-0.872544	0.364597	-2.39317	0.0167033	0.361671
ENSG00000142408	8.11928	-0.828219	0.34886	-2.37407	0.017593	0.361671
ENSG00000143294	105.72	-0.746935	0.310838	-2.40297	0.0162623	0.361671
ENSG00000143793	121.211	-0.665192	0.278282	-2.39036	0.0168321	0.361671
ENSG00000145247	44.5138	-0.407376	0.170954	-2.38296	0.0171742	0.361671
ENSG00000152404	1072.01	-0.697321	0.293479	-2.37605	0.0174991	0.361671
ENSG00000153094	110.621	0.577983	0.240541	2.40284	0.0162682	0.361671
ENSG00000159069	651.303	-0.791672	0.331821	-2.38584	0.01704	0.361671
ENSG00000160799	231.711	-0.687462	0.286669	-2.3981	0.0164803	0.361671
ENSG00000161547	666.061	0.490743	0.204577	2.39882	0.0164482	0.361671
ENSG00000164073	35.71	-0.458384	0.190777	-2.40272	0.0162735	0.361671
ENSG00000167311	76.1558	-0.691699	0.29014	-2.38402	0.0171246	0.361671
ENSG00000167515	428.638	-0.782928	0.329503	-2.37609	0.0174972	0.361671
ENSG00000169239	17.8296	0.691341	0.2898	2.38558	0.017052	0.361671
ENSG00000171385	83.5963	-0.67125	0.282899	-2.37275	0.0176561	0.361671
ENSG00000175161	49.893	-0.551429	0.229971	-2.39781	0.0164933	0.361671
ENSG00000179476	19.5293	-0.571982	0.240345	-2.37984	0.01732	0.361671
ENSG00000184343	351.29	-0.601384	0.251269	-2.39339	0.0166936	0.361671
ENSG00000184640	358.072	-0.73195	0.307822	-2.37784	0.0174144	0.361671
ENSG00000185033	17.0437	0.657583	0.274977	2.39141	0.0167839	0.361671
ENSG00000186409	5.65629	-0.864076	0.363496	-2.37713	0.0174481	0.361671
ENSG00000196218	2777.88	-0.671121	0.281997	-2.37989	0.0173179	0.361671
ENSG00000198168	267.981	-0.638943	0.26604	-2.40168	0.0163199	0.361671
ENSG00000198626	6.92787	-0.892911	0.376127	-2.37396	0.0175983	0.361671
ENSG00000205060	55.8123	-0.654125	0.274893	-2.37956	0.0173335	0.361671
ENSG00000213339	5.41615	-0.860067	0.362417	-2.37314	0.0176375	0.361671
ENSG00000270885	84.8886	-0.6881	0.286589	-2.401	0.0163504	0.361671
ENSG00000061337	9.36286	0.877324	0.370477	2.36809	0.0178801	0.363164
ENSG00000077420	26.7012	0.895384	0.37862	2.36486	0.0180368	0.363164
ENSG00000103051	137.934	-0.555901	0.234611	-2.36946	0.017814	0.363164
ENSG00000145808	10.7043	0.855452	0.361515	2.3663	0.0179669	0.363164
ENSG00000149716	46.2569	0.508121	0.214716	2.36648	0.0179581	0.363164
ENSG00000154589	12.829	0.847504	0.358083	2.36678	0.0179435	0.363164
ENSG00000177576	23.2308	-0.802218	0.339173	-2.36522	0.0180194	0.363164
ENSG00000183431	235.073	0.519738	0.219469	2.36817	0.0178765	0.363164
ENSG00000197785	20.0549	-0.652019	0.275719	-2.3648	0.01804	0.363164
ENSG00000234545	188.974	-0.593989	0.250695	-2.36937	0.0178186	0.363164
ENSG00000204160	26.6066	0.776541	0.32859	2.36326	0.0181152	0.36405
ENSG00000006459	172.987	0.447927	0.190285	2.35398	0.0185736	0.364437
ENSG00000041357	759.17	-0.537305	0.228109	-2.35547	0.0184992	0.364437
ENSG00000060656	31.2243	-0.79378	0.336272	-2.36053	0.018249	0.364437
ENSG00000116260	104.85	0.60164	0.255519	2.35458	0.0185438	0.364437
ENSG00000117984	854.377	-0.838303	0.356398	-2.35215	0.018665	0.364437
ENSG00000118705	307.644	-0.61234	0.259414	-2.36048	0.0182515	0.364437
ENSG00000137962	78.407	-0.461096	0.195629	-2.35699	0.0184235	0.364437
ENSG00000138767	122.064	0.465688	0.197373	2.35943	0.0183031	0.364437
ENSG00000154781	97.8311	-0.41903	0.178071	-2.35317	0.0186143	0.364437
ENSG00000159445	105.791	-0.543859	0.230776	-2.35665	0.0184404	0.364437
ENSG00000159840	120.963	0.561112	0.238103	2.35659	0.0184435	0.364437
ENSG00000160271	110.579	0.792016	0.336419	2.35426	0.0185598	0.364437
ENSG00000163947	75.2769	0.53495	0.226561	2.36118	0.018217	0.364437
ENSG00000166833	60.4819	-0.698637	0.296968	-2.35257	0.0186443	0.364437
ENSG00000169116	132.934	-0.427849	0.181414	-2.35841	0.0183534	0.364437
ENSG00000197858	219.276	-0.671543	0.284578	-2.35978	0.0182856	0.364437
ENSG00000214367	31.0042	-0.485205	0.206203	-2.35305	0.0186202	0.364437
ENSG00000108932	17.5421	0.861237	0.366314	2.35109	0.0187184	0.364869
ENSG00000101017	43.4708	0.706892	0.300756	2.35038	0.0187542	0.364958
ENSG00000054598	45.5233	0.745966	0.318369	2.34309	0.0191249	0.365004
ENSG00000116205	19.3833	-0.585727	0.249904	-2.3438	0.0190882	0.365004
ENSG00000130066	440.683	0.749506	0.319898	2.34295	0.0191317	0.365004
ENSG00000136527	490.426	0.352445	0.150178	2.34685	0.0189331	0.365004
ENSG00000149218	828.791	-0.643298	0.274295	-2.34528	0.0190128	0.365004
ENSG00000153140	271.091	-0.710688	0.303129	-2.34451	0.0190522	0.365004
ENSG00000160917	166.561	-0.551271	0.234739	-2.34845	0.0188518	0.365004
ENSG00000167491	71.7992	0.524619	0.22328	2.34959	0.0187939	0.365004
ENSG00000168924	112.251	0.514873	0.219308	2.34771	0.018889	0.365004
ENSG00000178252	364.866	-0.594916	0.253703	-2.34493	0.0190306	0.365004
ENSG00000185453	10.6316	-0.754295	0.32141	-2.34683	0.0189339	0.365004
ENSG00000196981	20.988	-0.52041	0.222017	-2.344	0.0190779	0.365004
ENSG00000070814	165.832	-0.657452	0.281023	-2.3395	0.0193098	0.365532
ENSG00000082497	19.9533	-0.710483	0.303931	-2.33765	0.0194056	0.365532
ENSG00000100442	2845.21	-0.417602	0.178527	-2.33916	0.0193274	0.365532
ENSG00000101417	106.611	-0.583389	0.249506	-2.33817	0.0193782	0.365532
ENSG00000108848	2544.79	-0.470143	0.201257	-2.33603	0.0194896	0.365532
ENSG00000116132	894.552	-0.526862	0.225483	-2.33659	0.0194606	0.365532
ENSG00000119599	38.6686	-0.458671	0.196223	-2.3375	0.0194134	0.365532
ENSG00000131263	138.386	0.344798	0.147504	2.33754	0.0194111	0.365532
ENSG00000138382	322.352	-0.325383	0.139213	-2.3373	0.0194235	0.365532
ENSG00000158109	657.805	-0.747292	0.319717	-2.33735	0.0194209	0.365532
ENSG00000174928	25.3085	0.512535	0.219471	2.33531	0.0195271	0.365532
ENSG00000187122	7.65125	-0.866073	0.370884	-2.33516	0.0195351	0.365532
ENSG00000123600	63.0095	-0.645131	0.276397	-2.33408	0.0195918	0.366006
ENSG00000129103	54.3424	-0.639426	0.274099	-2.33282	0.0196574	0.36606
ENSG00000131591	6.36689	-0.898411	0.385034	-2.33333	0.0196307	0.36606
ENSG00000006451	231.737	-0.485588	0.208475	-2.32923	0.0198466	0.366081
ENSG00000009954	278.441	-0.527076	0.22621	-2.33003	0.0198044	0.366081
ENSG00000101158	173.917	-0.37255	0.15977	-2.33179	0.0197115	0.366081
ENSG00000117228	35.2299	0.751686	0.322527	2.33061	0.0197739	0.366081
ENSG00000125952	440.446	0.562026	0.241276	2.32939	0.0198386	0.366081
ENSG00000175906	13.56	0.768845	0.330044	2.32952	0.0198315	0.366081
ENSG00000104419	311.73	0.554534	0.238197	2.32805	0.0199096	0.366426
ENSG00000112319	157.355	0.511305	0.219661	2.3277	0.0199281	0.366426
ENSG00000072364	587.873	0.507667	0.2183	2.32555	0.0200424	0.366574
ENSG00000132840	40.8931	-0.758657	0.326251	-2.32538	0.0200518	0.366574
ENSG00000138764	119.561	0.555813	0.238867	2.32688	0.0199719	0.366574
ENSG00000172731	1070.98	-0.376348	0.161857	-2.32519	0.0200617	0.366574
ENSG00000054967	37.39	0.646187	0.278789	2.31784	0.0204581	0.366995
ENSG00000099800	345.841	-0.670851	0.289453	-2.31765	0.0204682	0.366995
ENSG00000107372	3153.72	0.539255	0.232631	2.31807	0.0204453	0.366995
ENSG00000110696	528.03	-0.535412	0.23092	-2.3186	0.0204168	0.366995
ENSG00000128309	491.677	-0.696656	0.29986	-2.32327	0.0201646	0.366995
ENSG00000130119	14.2129	-0.816271	0.352355	-2.31661	0.0205248	0.366995
ENSG00000137776	822.911	-0.301966	0.130065	-2.32165	0.0202519	0.366995
ENSG00000143013	407.204	-0.284134	0.122286	-2.32352	0.0201511	0.366995
ENSG00000160193	43.4389	-0.7631	0.32932	-2.3172	0.0204928	0.366995
ENSG00000167771	5.32819	-0.895	0.386331	-2.31667	0.0205219	0.366995
ENSG00000177707	29.8281	-0.558966	0.240834	-2.32095	0.0202893	0.366995
ENSG00000189129	193.554	-0.800846	0.344948	-2.32165	0.020252	0.366995
ENSG00000198331	16.2037	-0.817934	0.352912	-2.31767	0.0204674	0.366995
ENSG00000205544	182.884	-0.689616	0.297563	-2.31754	0.0204743	0.366995
ENSG00000108443	293.144	-0.642221	0.27736	-2.31548	0.0205868	0.367541
ENSG00000104081	30.1559	0.868788	0.37545	2.31399	0.020668	0.368427
ENSG00000144061	167.732	-0.450956	0.195086	-2.31157	0.0208011	0.369671
ENSG00000184226	141.457	-0.635171	0.274717	-2.31209	0.0207725	0.369671
ENSG00000026508	222.279	0.751636	0.325639	2.30819	0.0209886	0.369964
ENSG00000116221	519.513	-0.522443	0.226184	-2.30981	0.0208987	0.369964
ENSG00000130714	71.3732	-0.578916	0.25089	-2.30745	0.0210297	0.369964
ENSG00000136826	61.559	0.806665	0.34967	2.30693	0.0210587	0.369964
ENSG00000152952	14.4551	0.789481	0.34179	2.30984	0.020897	0.369964
ENSG00000154328	415.553	-0.761638	0.330137	-2.30703	0.0210529	0.369964
ENSG00000172239	79.9439	-0.648425	0.28086	-2.30872	0.0209593	0.369964
ENSG00000204103	240.145	0.717765	0.311164	2.30671	0.0210711	0.369964
ENSG00000130332	128.314	-0.361733	0.15698	-2.30432	0.0212047	0.370084
ENSG00000135821	3074.1	0.672338	0.291726	2.30469	0.021184	0.370084
ENSG00000153006	372.556	-0.340241	0.147576	-2.30552	0.0211372	0.370084
ENSG00000197429	146.784	-0.63889	0.277208	-2.30474	0.0211814	0.370084
ENSG00000112320	378.166	-0.527632	0.229049	-2.30358	0.0212463	0.370257
ENSG00000117419	57.8485	-0.726316	0.315396	-2.30287	0.0212863	0.3704
ENSG00000100889	8.0437	0.779982	0.338843	2.3019	0.0213411	0.370801
ENSG00000074590	128.729	-0.65856	0.286173	-2.30127	0.0213766	0.370866
ENSG00000106443	186.533	-0.281152	0.122234	-2.30011	0.0214417	0.371444
ENSG00000171720	138.238	0.489897	0.213053	2.29941	0.0214819	0.371589
ENSG00000107742	44.4051	0.760141	0.330783	2.298	0.0215618	0.372419
ENSG00000130520	409.293	-0.390927	0.170209	-2.29674	0.0216335	0.373107
ENSG00000137275	69.9836	0.591186	0.257759	2.29356	0.0218158	0.373759
ENSG00000162910	170.724	-0.524888	0.22888	-2.29329	0.0218314	0.373759
ENSG00000168374	442.359	0.458013	0.19968	2.29373	0.0218062	0.373759
ENSG00000186281	14.9688	-0.861566	0.375389	-2.29513	0.0217257	0.373759
ENSG00000276045	191.289	-0.613102	0.267313	-2.29357	0.0218151	0.373759
ENSG00000153531	654.281	-0.672324	0.293392	-2.29156	0.0219313	0.374919
ENSG00000179542	78.3537	-0.705226	0.307832	-2.29095	0.0219665	0.374972
ENSG00000123349	1302.58	-0.571918	0.249828	-2.28925	0.0220648	0.375552
ENSG00000172301	348.678	-0.618861	0.270272	-2.28977	0.0220346	0.375552
ENSG00000099940	237.143	-0.576918	0.252127	-2.28821	0.0221254	0.376036
ENSG00000087152	129.976	0.749141	0.328273	2.28207	0.0224854	0.376992
ENSG00000091436	7765.93	-0.538328	0.235751	-2.28346	0.0224032	0.376992
ENSG00000119004	203.213	-0.526933	0.230889	-2.28219	0.0224782	0.376992
ENSG00000121281	38.4033	0.751003	0.328608	2.28541	0.0222889	0.376992
ENSG00000138613	34.3451	0.613488	0.268642	2.28366	0.0223915	0.376992
ENSG00000139160	72.0743	-0.702593	0.307669	-2.2836	0.0223948	0.376992
ENSG00000140474	134.461	0.422857	0.185263	2.28247	0.0224618	0.376992
ENSG00000148337	216.693	-0.575785	0.252405	-2.2812	0.0225369	0.376992
ENSG00000161203	237.141	-0.396574	0.173536	-2.28526	0.0222976	0.376992
ENSG00000162614	14178.8	-0.366227	0.160533	-2.28132	0.0225295	0.376992
ENSG00000164221	41.5449	-0.457156	0.200004	-2.28574	0.0222697	0.376992
ENSG00000012660	72.9952	0.689021	0.303044	2.27367	0.0229859	0.377087
ENSG00000055211	165.575	-0.474932	0.208784	-2.27475	0.022921	0.377087
ENSG00000107890	180.634	-0.378809	0.166361	-2.27702	0.0227847	0.377087
ENSG00000115415	314.882	0.363594	0.159791	2.27544	0.0228797	0.377087
ENSG00000135744	383.743	0.556711	0.244949	2.27276	0.0230407	0.377087
ENSG00000140511	8.13199	0.825954	0.363313	2.27339	0.0230026	0.377087
ENSG00000149658	406.303	0.471485	0.207012	2.27757	0.0227522	0.377087
ENSG00000164736	36.5109	0.690502	0.303858	2.27245	0.0230593	0.377087
ENSG00000165525	897.472	-0.408811	0.17969	-2.27509	0.0229006	0.377087
ENSG00000166167	128.297	0.394683	0.173319	2.27721	0.0227737	0.377087
ENSG00000168993	13.0525	-0.827717	0.363594	-2.27649	0.0228168	0.377087
ENSG00000169375	57.7543	0.526126	0.231199	2.27564	0.0228673	0.377087
ENSG00000175215	785.197	0.488078	0.214121	2.27945	0.0226405	0.377087
ENSG00000180667	49.4777	0.512671	0.225423	2.27426	0.0229502	0.377087
ENSG00000204946	20.6933	-0.664142	0.292001	-2.27445	0.0229389	0.377087
ENSG00000244754	1310.8	-0.275322	0.120894	-2.27738	0.0227633	0.377087
ENSG00000136244	5.8748	0.85418	0.37629	2.27	0.0232074	0.377782
ENSG00000137168	71.9313	-0.493468	0.217303	-2.27087	0.0231545	0.377782
ENSG00000150756	31.206	-0.576692	0.254093	-2.26961	0.0232312	0.377782
ENSG00000164344	8.98316	-0.872044	0.384114	-2.27027	0.0231911	0.377782
ENSG00000054983	120.533	0.44727	0.197479	2.2649	0.0235191	0.378485
ENSG00000085741	20.2319	-0.848384	0.374669	-2.26436	0.023552	0.378485
ENSG00000088832	503.865	-0.624117	0.275368	-2.26648	0.0234219	0.378485
ENSG00000102755	274.587	0.604457	0.266985	2.26401	0.0235734	0.378485
ENSG00000114270	36.5658	-0.726877	0.320582	-2.26737	0.0233676	0.378485
ENSG00000138496	126.445	0.551046	0.24322	2.26563	0.0234743	0.378485
ENSG00000143382	86.0783	-0.540609	0.238423	-2.26744	0.0233635	0.378485
ENSG00000165233	101.446	0.656696	0.290111	2.2636	0.0235986	0.378485
ENSG00000180389	170.245	-0.713994	0.31518	-2.26536	0.0234909	0.378485
ENSG00000240682	103.063	-0.518312	0.228884	-2.26452	0.0235424	0.378485
ENSG00000134539	7.29745	-0.871554	0.385239	-2.26237	0.0236743	0.378659
ENSG00000186222	78.8028	0.400125	0.176826	2.26282	0.0236467	0.378659
ENSG00000127054	158.302	-0.478544	0.211613	-2.26142	0.0237335	0.379087
ENSG00000261236	83.1298	-0.577001	0.255212	-2.26087	0.0237674	0.37911
ENSG00000037474	170.186	0.524881	0.232331	2.25919	0.0238717	0.379735
ENSG00000157827	165.283	0.426288	0.188671	2.25943	0.0238569	0.379735
ENSG00000112977	43.9965	0.632998	0.28043	2.25724	0.0239931	0.379998
ENSG00000131437	49.0901	-0.599114	0.265466	-2.25684	0.0240184	0.379998
ENSG00000180233	31.7118	0.663872	0.293977	2.25824	0.0239306	0.379998
ENSG00000183978	365.86	-0.325946	0.14436	-2.25786	0.0239542	0.379998
ENSG00000101986	15.4763	-0.717993	0.318621	-2.25344	0.0242315	0.380279
ENSG00000127954	65.2779	0.596664	0.264727	2.25389	0.0242033	0.380279
ENSG00000128590	347.643	0.541719	0.240167	2.25559	0.0240962	0.380279
ENSG00000163900	124.203	-0.494217	0.219307	-2.25354	0.0242253	0.380279
ENSG00000166900	33.1203	0.652293	0.289315	2.25461	0.0241579	0.380279
ENSG00000187134	244.546	-0.77454	0.343499	-2.25485	0.0241427	0.380279
ENSG00000112874	90.6548	-0.401275	0.178143	-2.25255	0.0242878	0.38065
ENSG00000173928	20.4151	-0.771321	0.34254	-2.25177	0.0243367	0.380906
ENSG00000105327	125.007	0.674345	0.299628	2.25061	0.0244101	0.381543
ENSG00000117758	181.185	0.387495	0.172323	2.24865	0.0245346	0.382976
ENSG00000100297	30.3865	0.468176	0.208367	2.24689	0.0246473	0.384221
ENSG00000131089	51.9157	0.588509	0.261999	2.24623	0.0246895	0.384366
ENSG00000121858	106.825	-0.598428	0.266563	-2.24498	0.0247695	0.384586
ENSG00000135720	478.195	-0.354762	0.158007	-2.24523	0.0247535	0.384586
ENSG00000158882	205.417	-0.495552	0.220832	-2.24402	0.0248312	0.385032
ENSG00000162383	32.5565	-0.74418	0.331733	-2.24331	0.024877	0.385231
ENSG00000107643	119.398	0.372808	0.166269	2.2422	0.0249487	0.385319
ENSG00000206172	460.777	0.867625	0.386865	2.2427	0.0249159	0.385319
ENSG00000122257	576.9	0.31583	0.140987	2.24014	0.0250819	0.385845
ENSG00000141540	53.8924	0.46822	0.208978	2.24052	0.025057	0.385845
ENSG00000184207	576.54	-0.730004	0.32573	-2.24113	0.0250177	0.385845
ENSG00000027847	168.244	-0.745768	0.333722	-2.2347	0.0254368	0.386809
ENSG00000086504	108.102	-0.707064	0.316378	-2.23487	0.0254257	0.386809
ENSG00000102900	116.011	0.49806	0.222677	2.23669	0.0253065	0.386809
ENSG00000128923	155.738	-0.556024	0.248684	-2.23587	0.0253603	0.386809
ENSG00000140030	6.64125	0.872584	0.390097	2.23684	0.025297	0.386809
ENSG00000145740	43.7966	-0.606863	0.271515	-2.2351	0.0254106	0.386809
ENSG00000149503	8.1607	-0.850385	0.379969	-2.23804	0.0252187	0.386809
ENSG00000151689	102.823	0.526799	0.235511	2.23683	0.0252971	0.386809
ENSG00000170458	50.7919	0.737442	0.330058	2.23428	0.0254645	0.386809
ENSG00000225614	11.7614	0.830933	0.37193	2.23411	0.0254758	0.386809
ENSG00000169288	714.915	-0.480192	0.215053	-2.2329	0.0255555	0.387196
ENSG00000196091	70546.5	-0.487406	0.218302	-2.23272	0.0255677	0.387196
ENSG00000013573	34.3282	-0.680655	0.30508	-2.23107	0.0256767	0.388343
ENSG00000186501	44.5625	-0.633353	0.284012	-2.23002	0.0257459	0.388886
ENSG00000105287	12.6259	0.762295	0.342294	2.22702	0.0259459	0.389378
ENSG00000120925	186.334	-0.560001	0.251258	-2.22879	0.025828	0.389378
ENSG00000175634	300.22	-0.762171	0.34239	-2.22603	0.0260119	0.389378
ENSG00000177943	7.15628	-0.836881	0.375803	-2.22692	0.0259529	0.389378
ENSG00000185246	130.915	-0.402517	0.180718	-2.22732	0.0259261	0.389378
ENSG00000214456	834.782	-0.734486	0.329601	-2.22841	0.0258531	0.389378
ENSG00000260428	195.724	-0.549778	0.246963	-2.22616	0.0260038	0.389378
ENSG00000107223	765.421	-0.527668	0.237127	-2.22525	0.0260643	0.389447
ENSG00000129460	213.664	0.542109	0.243919	2.22249	0.02625	0.389447
ENSG00000130640	160.249	-0.558475	0.251202	-2.22321	0.0262015	0.389447
ENSG00000134910	65.7127	-0.540997	0.24317	-2.22476	0.0260972	0.389447
ENSG00000162650	55.5401	0.577954	0.259999	2.22291	0.0262221	0.389447
ENSG00000183010	26.4781	0.666099	0.299574	2.22349	0.0261831	0.389447
ENSG00000198483	84.4411	-0.556075	0.250114	-2.22329	0.0261962	0.389447
ENSG00000112303	10.8557	0.86176	0.387888	2.22167	0.0263054	0.389531
ENSG00000122367	16635.4	-0.571163	0.257309	-2.21976	0.0264352	0.389531
ENSG00000140943	110.86	0.343301	0.154569	2.22102	0.0263493	0.389531
ENSG00000145425	2878.59	-0.420172	0.189252	-2.22017	0.0264069	0.389531
ENSG00000147679	52.8561	-0.53791	0.242425	-2.21887	0.0264952	0.389531
ENSG00000164970	177.313	0.464459	0.20914	2.22081	0.026364	0.389531
ENSG00000165684	25.167	-0.692879	0.312347	-2.2183	0.0265344	0.389531
ENSG00000177700	1088.88	-0.552519	0.248981	-2.21912	0.0264788	0.389531
ENSG00000178988	277.826	-0.242074	0.109142	-2.21798	0.0265559	0.389531
ENSG00000164296	8.82038	-0.685198	0.309054	-2.21708	0.0266177	0.389743
ENSG00000166348	714.425	-0.576211	0.26006	-2.21569	0.0267128	0.389743
ENSG00000172262	118.23	-0.340517	0.153709	-2.21533	0.0267372	0.389743
ENSG00000197054	13.1164	-0.812389	0.366539	-2.21638	0.0266656	0.389743
ENSG00000206527	46.3182	-0.59797	0.26986	-2.21585	0.0267015	0.389743
ENSG00000163602	103.349	0.666581	0.301118	2.21369	0.0268504	0.390418
ENSG00000168003	104.486	0.563008	0.254295	2.214	0.0268289	0.390418
ENSG00000048162	99.2321	0.575975	0.260627	2.20996	0.0271076	0.390645
ENSG00000058262	73.7107	-0.528296	0.239327	-2.20742	0.0272848	0.390645
ENSG00000129071	279.018	-0.488594	0.221365	-2.20719	0.027301	0.390645
ENSG00000134597	200.916	-0.476596	0.215909	-2.20739	0.0272868	0.390645
ENSG00000135801	65.0842	0.465487	0.210358	2.21283	0.0269096	0.390645
ENSG00000137462	5.63359	0.859442	0.388741	2.21083	0.0270473	0.390645
ENSG00000140678	14.2001	0.86255	0.390406	2.20936	0.0271494	0.390645
ENSG00000148225	6.59815	-0.838295	0.379527	-2.20879	0.0271892	0.390645
ENSG00000155846	74.6943	0.600875	0.271676	2.21174	0.026985	0.390645
ENSG00000162585	71.5269	-0.642744	0.290993	-2.2088	0.0271887	0.390645
ENSG00000167543	49.6821	-0.703259	0.318498	-2.20805	0.027241	0.390645
ENSG00000179051	58.2086	0.739614	0.334591	2.2105	0.0270702	0.390645
ENSG00000197208	9.74375	0.855634	0.387323	2.2091	0.0271679	0.390645
ENSG00000103549	57.3666	-0.557958	0.252908	-2.20617	0.0273722	0.390706
ENSG00000108861	1245.06	-0.524725	0.237831	-2.20629	0.0273638	0.390706
ENSG00000175221	32.9479	-0.690606	0.313215	-2.2049	0.0274615	0.391024
ENSG00000197763	26.4754	-0.508495	0.230618	-2.20492	0.0274597	0.391024
ENSG00000100294	48.5612	-0.541722	0.245747	-2.20438	0.0274973	0.391058
ENSG00000139410	9.98363	-0.787632	0.357611	-2.20248	0.0276314	0.391534
ENSG00000143190	202.808	0.324209	0.147176	2.20286	0.0276044	0.391534
ENSG00000148840	50.1472	0.616584	0.279932	2.20262	0.0276217	0.391534
ENSG00000174373	163.422	-0.492922	0.223876	-2.20177	0.0276818	0.391773
ENSG00000078061	249.739	-0.566973	0.257849	-2.19886	0.027888	0.392146
ENSG00000097007	200.176	0.693431	0.315171	2.20017	0.0277946	0.392146
ENSG00000142634	16.2561	0.705033	0.320541	2.19951	0.0278418	0.392146
ENSG00000166927	24.4521	0.757545	0.344631	2.19813	0.0279397	0.392146
ENSG00000170266	56.8929	0.383175	0.174172	2.19998	0.0278082	0.392146
ENSG00000187630	63.0593	-0.569142	0.258828	-2.19892	0.0278838	0.392146
ENSG00000206549	13.8719	-0.758523	0.345084	-2.19808	0.0279433	0.392146
ENSG00000013297	26.3477	-0.818521	0.37251	-2.19731	0.0279983	0.392446
ENSG00000196372	17.7592	-0.561508	0.255612	-2.19672	0.0280406	0.392569
ENSG00000080819	52.4083	-0.622762	0.284466	-2.18923	0.0285802	0.392591
ENSG00000101255	5.57798	-0.826884	0.376926	-2.19376	0.0282527	0.392591
ENSG00000117318	231.965	0.70973	0.323923	2.19105	0.0284482	0.392591
ENSG00000118007	248.46	0.360364	0.164301	2.19331	0.0282848	0.392591
ENSG00000126062	61.2942	-0.409539	0.186932	-2.19084	0.0284633	0.392591
ENSG00000134897	328.461	-0.589203	0.268656	-2.19315	0.0282967	0.392591
ENSG00000137285	35.939	0.679048	0.309348	2.1951	0.0281567	0.392591
ENSG00000137713	47.7461	0.489975	0.223754	2.1898	0.028539	0.392591
ENSG00000168569	86.5935	-0.48889	0.223178	-2.19058	0.0284819	0.392591
ENSG00000169871	86.0112	-0.606475	0.277026	-2.18923	0.0285799	0.392591
ENSG00000170365	159.289	-0.586845	0.267282	-2.19561	0.0281201	0.392591
ENSG00000172828	111.803	-0.632766	0.288187	-2.19568	0.0281151	0.392591
ENSG00000181090	111.016	0.444701	0.202666	2.19426	0.028217	0.392591
ENSG00000184178	38.9283	-0.593055	0.27068	-2.19098	0.0284532	0.392591
ENSG00000203867	176.064	-0.501927	0.229003	-2.19179	0.0283944	0.392591
ENSG00000263155	59.002	0.550471	0.251158	2.19173	0.0283992	0.392591
ENSG00000006062	59.8742	0.558201	0.255252	2.18686	0.0287525	0.392648
ENSG00000112200	333.996	0.352047	0.160937	2.18748	0.0287072	0.392648
ENSG00000124006	251.768	-0.438349	0.200394	-2.18743	0.0287113	0.392648
ENSG00000155592	45.6346	-0.610538	0.278991	-2.18838	0.0286418	0.392648
ENSG00000249222	33.0698	-0.796406	0.364115	-2.18724	0.0287251	0.392648
ENSG00000088812	101.527	0.408292	0.186781	2.18594	0.0288199	0.392651
ENSG00000151067	13.8578	0.58381	0.267047	2.18617	0.0288031	0.392651
ENSG00000084463	495.539	0.544681	0.249688	2.18145	0.0291503	0.393478
ENSG00000108559	150.459	-0.490444	0.224821	-2.18148	0.0291476	0.393478
ENSG00000149177	19.4697	0.775207	0.355194	2.18249	0.0290735	0.393478
ENSG00000152782	195.193	-0.644348	0.295146	-2.18315	0.0290247	0.393478
ENSG00000152784	12.1789	0.772823	0.3542	2.18188	0.0291183	0.393478
ENSG00000165886	110.018	0.650179	0.297893	2.18259	0.029066	0.393478
ENSG00000166068	56.4183	0.575926	0.263845	2.18282	0.0290493	0.393478
ENSG00000173992	84.8947	-0.685932	0.314248	-2.18277	0.0290529	0.393478
ENSG00000130307	9.1127	-0.631475	0.289547	-2.1809	0.0291907	0.393569
ENSG00000059728	58.569	0.669115	0.306935	2.17999	0.0292583	0.394025
ENSG00000071889	72.2364	-0.495501	0.227413	-2.17886	0.0293419	0.39424
ENSG00000130382	245.987	-0.535934	0.246021	-2.17841	0.0293755	0.39424
ENSG00000172922	164.096	-0.460622	0.211376	-2.17915	0.0293202	0.39424
ENSG00000063169	32.001	0.655386	0.301036	2.1771	0.0294731	0.394774
ENSG00000132286	94.7458	-0.568659	0.26127	-2.17652	0.0295167	0.394774
ENSG00000184402	113.155	0.4123	0.18941	2.17676	0.0294984	0.394774
ENSG00000197930	64.2271	0.45302	0.208207	2.17582	0.0295686	0.395015
ENSG00000055163	47.505	0.700554	0.322191	2.17435	0.029679	0.395133
ENSG00000102034	14.4212	0.789897	0.363224	2.17468	0.0296541	0.395133
ENSG00000129991	88.9786	-0.773074	0.355457	-2.17487	0.0296395	0.395133
ENSG00000115827	44.1819	-0.53597	0.246762	-2.17201	0.0298547	0.395654
ENSG00000133678	23.2846	-0.696894	0.320766	-2.17259	0.0298108	0.395654
ENSG00000134758	42.7193	0.540802	0.249036	2.17158	0.0298875	0.395654
ENSG00000135414	19.6033	-0.752215	0.346294	-2.17218	0.0298418	0.395654
ENSG00000243943	57.7968	-0.632557	0.291099	-2.173	0.0297807	0.395654
ENSG00000218891	131.707	-0.686989	0.31665	-2.16955	0.0300406	0.39723
ENSG00000015475	17.3956	0.657254	0.30306	2.16873	0.0301034	0.397609
ENSG00000205352	158.864	0.424109	0.195599	2.16826	0.0301388	0.397628
ENSG00000025796	230.921	0.384359	0.177477	2.16568	0.0303355	0.398782
ENSG00000111229	160.934	0.425768	0.196716	2.16438	0.0304349	0.398782
ENSG00000147604	4010.05	-0.605847	0.279968	-2.16399	0.0304654	0.398782
ENSG00000153933	32.2424	-0.761332	0.351806	-2.16407	0.0304593	0.398782
ENSG00000168615	10.9875	-0.664657	0.30681	-2.16635	0.0302847	0.398782
ENSG00000185619	239.655	0.537308	0.248247	2.16441	0.0304331	0.398782
ENSG00000186480	76.4909	0.628867	0.290421	2.16536	0.03036	0.398782
ENSG00000023171	39.4626	0.579114	0.267844	2.16213	0.030608	0.399753
ENSG00000164008	53.2289	-0.544047	0.251579	-2.16253	0.0305775	0.399753
ENSG00000113312	367.146	-0.427993	0.198003	-2.16155	0.0306532	0.399896
ENSG00000010278	525.443	0.711905	0.329877	2.15809	0.0309208	0.401172
ENSG00000103550	133.868	-0.486497	0.2254	-2.15838	0.0308985	0.401172
ENSG00000138035	138.329	-0.551809	0.255608	-2.15881	0.0308648	0.401172
ENSG00000148334	210.514	-0.56058	0.259772	-2.15797	0.0309303	0.401172
ENSG00000179271	346.035	-0.434844	0.20143	-2.15878	0.0308669	0.401172
ENSG00000182173	26.1269	0.506473	0.234737	2.15762	0.0309572	0.401172
ENSG00000139644	1009.32	-0.384584	0.178349	-2.15636	0.0310557	0.401679
ENSG00000141551	360.594	0.548765	0.254604	2.15537	0.0311331	0.401679
ENSG00000156239	67.7468	-0.360044	0.167041	-2.15542	0.0311289	0.401679
ENSG00000169764	2686.08	-0.574662	0.266704	-2.15468	0.0311871	0.401679
ENSG00000174151	31.8292	0.528003	0.245001	2.15511	0.0311534	0.401679
ENSG00000260001	7.77445	-0.81015	0.376031	-2.15448	0.0312027	0.401679
ENSG00000110799	289.06	-0.456566	0.212088	-2.15272	0.0313407	0.402207
ENSG00000148110	61.8389	0.450971	0.209539	2.1522	0.0313815	0.402207
ENSG00000163794	23.1019	-0.768849	0.357238	-2.1522	0.0313813	0.402207
ENSG00000185361	31.5182	-0.539334	0.250578	-2.15236	0.0313688	0.402207
ENSG00000150401	229.871	-0.39214	0.182296	-2.15112	0.0314671	0.402861
ENSG00000101871	10.4677	0.692587	0.322134	2.15	0.0315555	0.403551
ENSG00000164951	481.209	-0.466583	0.217096	-2.1492	0.0316188	0.403918
ENSG00000133243	64.8091	-0.612152	0.285104	-2.14711	0.0317842	0.405588
ENSG00000138069	622.042	0.341204	0.159037	2.14544	0.031918	0.40685
ENSG00000115687	6.96339	0.825777	0.38509	2.14437	0.0320031	0.407046
ENSG00000167208	96.496	0.569113	0.265387	2.14446	0.031996	0.407046
ENSG00000060339	748.304	-0.213969	0.0999761	-2.14021	0.0323381	0.408139
ENSG00000100504	20.812	0.684802	0.319725	2.14185	0.0322058	0.408139
ENSG00000127951	86.6864	0.701744	0.32777	2.14096	0.0322771	0.408139
ENSG00000153179	153.88	0.640523	0.299334	2.13983	0.0323687	0.408139
ENSG00000156709	253.564	0.322378	0.150538	2.14151	0.0322329	0.408139
ENSG00000175274	35.0384	0.543905	0.254081	2.14068	0.0322999	0.408139
ENSG00000176853	47.4756	0.496674	0.231783	2.14284	0.0321261	0.408139
ENSG00000198901	11.4204	0.678056	0.316588	2.14176	0.0322125	0.408139
ENSG00000104218	220.184	-0.53284	0.249291	-2.13742	0.0325638	0.410156
ENSG00000221890	14.9565	-0.81695	0.382363	-2.13658	0.0326322	0.410574
ENSG00000169851	6.72588	-0.773124	0.36196	-2.13594	0.0326846	0.410791
ENSG00000151500	152.951	-0.523807	0.245341	-2.13501	0.0327599	0.411296
ENSG00000137094	223.642	0.59802	0.280238	2.13397	0.0328453	0.411924
ENSG00000173486	80.4198	-0.428967	0.201201	-2.13203	0.0330043	0.413475
ENSG00000147894	69.5163	0.660393	0.310079	2.12976	0.0331914	0.414792
ENSG00000154001	314.259	-0.274043	0.128821	-2.12732	0.0333937	0.414792
ENSG00000168172	454.38	-0.505592	0.237657	-2.12741	0.0333862	0.414792
ENSG00000175854	37.7622	-0.65949	0.309922	-2.12793	0.0333432	0.414792
ENSG00000177548	20.4325	-0.642046	0.301773	-2.12758	0.0333721	0.414792
ENSG00000183018	31.5521	0.646064	0.303271	2.13032	0.0331453	0.414792
ENSG00000183337	194.436	0.509704	0.239492	2.12827	0.0333145	0.414792
ENSG00000259956	68.6876	0.522717	0.245693	2.12752	0.0333767	0.414792
ENSG00000101605	18284.7	-0.713035	0.335259	-2.12682	0.0334351	0.414866
ENSG00000071073	35.8473	0.496202	0.233653	2.12367	0.0336975	0.416269
ENSG00000119715	44.5455	0.531972	0.250645	2.12242	0.0338028	0.416269
ENSG00000129667	34.2726	0.528963	0.249033	2.12406	0.0336648	0.416269
ENSG00000135637	18.4336	-0.706902	0.333014	-2.12274	0.0337758	0.416269
ENSG00000160808	7655.7	-0.58767	0.276861	-2.12262	0.0337859	0.416269
ENSG00000163704	9.11236	-0.732764	0.345336	-2.12189	0.0338471	0.416269
ENSG00000173692	1575.63	-0.395606	0.186463	-2.12163	0.0338691	0.416269
ENSG00000175197	94.8338	0.462141	0.217687	2.12296	0.0337574	0.416269
ENSG00000196199	632.722	-0.352874	0.166268	-2.12232	0.033811	0.416269
ENSG00000101544	54.652	0.507952	0.239496	2.12092	0.0339284	0.41656
ENSG00000118046	200.56	-0.590863	0.278647	-2.12047	0.0339664	0.416588
ENSG00000100226	70.6087	0.387581	0.182902	2.11907	0.0340844	0.417597
ENSG00000068024	679.259	0.497227	0.234893	2.11682	0.034275	0.418554
ENSG00000083635	56.2704	0.448327	0.211722	2.11752	0.0342154	0.418554
ENSG00000110060	80.7187	-0.560978	0.265273	-2.11472	0.0344539	0.418554
ENSG00000110880	162.449	0.437762	0.207075	2.11403	0.0345128	0.418554
ENSG00000134291	78.2698	-0.620501	0.293114	-2.11693	0.0342661	0.418554
ENSG00000145901	565.156	-0.48236	0.228181	-2.11393	0.034521	0.418554
ENSG00000151461	599.689	-0.485024	0.229303	-2.11521	0.0344119	0.418554
ENSG00000158417	3509.05	-0.384752	0.181869	-2.11554	0.0343841	0.418554
ENSG00000166823	71.6025	-0.571259	0.270146	-2.11463	0.0344616	0.418554
ENSG00000172428	1249.8	-0.437098	0.206657	-2.11509	0.0344222	0.418554
ENSG00000087301	22.8197	0.602333	0.284997	2.11347	0.0345604	0.418597
ENSG00000162971	40.9464	-0.514495	0.243488	-2.11302	0.0345987	0.418627
ENSG00000172765	272.15	-0.356977	0.169069	-2.11143	0.0347354	0.419846
ENSG00000147649	1378.32	-0.574268	0.272038	-2.11099	0.0347732	0.419867
ENSG00000023608	54.2746	-0.478077	0.226673	-2.10911	0.0349353	0.420954
ENSG00000180834	154.488	-0.58863	0.279035	-2.10952	0.0349	0.420954
ENSG00000099995	394.596	0.435146	0.206389	2.10838	0.0349985	0.421187
ENSG00000197603	66.9703	-0.35002	0.16604	-2.10805	0.0350267	0.421187
ENSG00000149534	5.64757	-0.753935	0.357904	-2.10653	0.0351586	0.422338
ENSG00000012048	50.811	-0.614743	0.292372	-2.1026	0.0355003	0.422543
ENSG00000116005	718.772	-0.491433	0.233773	-2.10218	0.0355376	0.422543
ENSG00000124783	414.713	-0.460307	0.218953	-2.10231	0.0355258	0.422543
ENSG00000127804	72.5694	-0.402813	0.19145	-2.10402	0.0353771	0.422543
ENSG00000138468	174.488	0.487249	0.231664	2.10326	0.035443	0.422543
ENSG00000142409	99.5867	-0.571181	0.271683	-2.10238	0.03552	0.422543
ENSG00000145390	688.141	0.430696	0.20481	2.10291	0.035474	0.422543
ENSG00000164953	10.153	-0.723268	0.344008	-2.10248	0.0355116	0.422543
ENSG00000170412	289.414	0.585341	0.278391	2.10259	0.0355019	0.422543
ENSG00000181467	42.6027	0.517207	0.245836	2.10387	0.0353897	0.422543
ENSG00000082068	132.618	-0.532939	0.253764	-2.10014	0.0357168	0.424144
ENSG00000119707	1701.94	-0.513828	0.244702	-2.09982	0.035745	0.424144
ENSG00000168461	97.5928	0.641501	0.305788	2.09786	0.0359172	0.424892
ENSG00000169660	99.7756	-0.640274	0.305187	-2.09797	0.0359075	0.424892
ENSG00000185432	1868.05	-0.447472	0.213251	-2.09834	0.0358752	0.424892
ENSG00000017797	250.169	-0.411246	0.196798	-2.08969	0.0366456	0.425056
ENSG00000035141	64.4153	-0.366692	0.174949	-2.096	0.0360824	0.425056
ENSG00000048052	101.89	-0.442432	0.211205	-2.0948	0.0361884	0.425056
ENSG00000057704	190.476	0.421582	0.201713	2.09001	0.0366168	0.425056
ENSG00000074964	673.789	0.599573	0.28673	2.09107	0.0365217	0.425056
ENSG00000088256	432.753	-0.489399	0.233965	-2.09176	0.0364601	0.425056
ENSG00000104324	31.8693	0.507725	0.242984	2.08954	0.0366591	0.425056
ENSG00000105705	77.999	-0.546358	0.261431	-2.08987	0.0366291	0.425056
ENSG00000106123	6.51531	-0.77592	0.370814	-2.09248	0.0363958	0.425056
ENSG00000106780	40.8316	-0.606307	0.289598	-2.09362	0.036294	0.425056
ENSG00000112715	687.606	0.603838	0.288502	2.09301	0.0363481	0.425056
ENSG00000131097	37.3975	-0.464036	0.221831	-2.09184	0.0364528	0.425056
ENSG00000139597	166.33	0.482937	0.231081	2.0899	0.0366264	0.425056
ENSG00000154358	2666.32	-0.558494	0.266722	-2.09392	0.0362675	0.425056
ENSG00000155100	85.4827	-0.432361	0.20658	-2.09295	0.0363534	0.425056
ENSG00000162747	19.9814	0.817505	0.39032	2.09445	0.03622	0.425056
ENSG00000165782	46.0198	0.457076	0.218245	2.09433	0.0362308	0.425056
ENSG00000183580	26.1082	0.656548	0.313878	2.09173	0.0364626	0.425056
ENSG00000225697	34.1152	-0.575201	0.27487	-2.09263	0.0363823	0.425056
ENSG00000263002	43.0815	-0.405561	0.193418	-2.09681	0.0360108	0.425056
ENSG00000107290	302.633	-0.323769	0.154994	-2.08891	0.0367158	0.425292
ENSG00000002016	36.6414	-0.564204	0.270315	-2.08721	0.0368689	0.42578
ENSG00000118515	186.38	0.704131	0.337408	2.08688	0.0368988	0.42578
ENSG00000137145	105.399	-0.61382	0.29414	-2.08683	0.0369038	0.42578
ENSG00000170852	370.5	0.514023	0.24625	2.0874	0.0368516	0.42578
ENSG00000184544	743.34	-0.63118	0.302528	-2.08635	0.0369466	0.425853
ENSG00000047578	11.2733	0.591297	0.284079	2.08145	0.0373925	0.426779
ENSG00000065600	7.59765	0.688896	0.330752	2.08282	0.0372679	0.426779
ENSG00000110092	69.2833	-0.635379	0.304972	-2.0834	0.0372148	0.426779
ENSG00000131389	74.8337	0.727584	0.349528	2.08162	0.0373775	0.426779
ENSG00000131508	951.258	0.307803	0.147624	2.08505	0.0370652	0.426779
ENSG00000152465	151.343	-0.50255	0.241246	-2.08315	0.0372378	0.426779
ENSG00000154175	28.8057	0.574544	0.275813	2.0831	0.0372424	0.426779
ENSG00000166295	1638.46	-0.338734	0.16271	-2.08182	0.0373586	0.426779
ENSG00000167272	56.2903	-0.476063	0.228658	-2.08198	0.0373442	0.426779
ENSG00000182108	1249.68	-0.440004	0.211168	-2.08367	0.0371901	0.426779
ENSG00000115350	355.381	-0.368152	0.177063	-2.07921	0.0375981	0.427909
ENSG00000146674	37.3859	0.631469	0.30377	2.07877	0.0376381	0.427909
ENSG00000177981	1431.61	-0.538818	0.259156	-2.07912	0.0376061	0.427909
ENSG00000196588	23.2758	0.472402	0.227161	2.07959	0.0375631	0.427909
ENSG00000007933	7.9298	0.735024	0.355505	2.06755	0.0386826	0.428455
ENSG00000101161	424.8	-0.549389	0.265387	-2.07014	0.0384393	0.428455
ENSG00000102007	115.787	0.56398	0.271607	2.07645	0.037852	0.428455
ENSG00000103540	61.1554	-0.427132	0.206125	-2.0722	0.0382467	0.428455
ENSG00000104964	1048.11	-0.521837	0.252168	-2.0694	0.0385084	0.428455
ENSG00000107175	59.121	-0.59868	0.28978	-2.06598	0.0388306	0.428455
ENSG00000108100	213.214	0.356987	0.17222	2.07285	0.0381865	0.428455
ENSG00000109743	14.1947	0.737073	0.355941	2.07077	0.0383802	0.428455
ENSG00000112245	4261.3	0.382803	0.184709	2.07247	0.0382219	0.428455
ENSG00000124155	531.408	-0.72876	0.352818	-2.06554	0.0388718	0.428455
ENSG00000133961	139.576	0.478275	0.231446	2.06646	0.0387851	0.428455
ENSG00000143499	432.113	-0.445184	0.214503	-2.07542	0.0379478	0.428455
ENSG00000150764	258.968	-0.520318	0.250776	-2.07483	0.0380023	0.428455
ENSG00000156298	1089.7	0.385365	0.185642	2.07585	0.0379079	0.428455
ENSG00000156299	10.8355	0.712289	0.344403	2.06818	0.0386228	0.428455
ENSG00000157483	55.2037	0.640016	0.30927	2.06944	0.0385045	0.428455
ENSG00000163827	2709.65	-0.473988	0.22833	-2.07589	0.0379041	0.428455
ENSG00000167220	110.304	-0.329657	0.159288	-2.06957	0.0384924	0.428455
ENSG00000167797	56.5002	-0.565383	0.272969	-2.07123	0.0383372	0.428455
ENSG00000171222	120.94	-0.677655	0.32688	-2.0731	0.0381631	0.428455
ENSG00000172005	11.0124	0.73277	0.354805	2.06527	0.0388971	0.428455
ENSG00000172171	35.7489	-0.396187	0.190706	-2.07747	0.0377578	0.428455
ENSG00000172943	107.417	0.610443	0.294364	2.07377	0.0381006	0.428455
ENSG00000174799	20.5429	-0.539986	0.261093	-2.06817	0.0386239	0.428455
ENSG00000176476	68.0814	-0.468663	0.226542	-2.06876	0.0385681	0.428455
ENSG00000176871	480.128	-0.689913	0.333997	-2.06563	0.0388635	0.428455
ENSG00000176896	36.2191	-0.506899	0.245403	-2.06558	0.0388678	0.428455
ENSG00000179335	85.992	-0.427012	0.206676	-2.0661	0.0388192	0.428455
ENSG00000184939	37.9469	-0.372936	0.179945	-2.0725	0.0382192	0.428455
ENSG00000187840	31.349	-0.559071	0.269763	-2.07245	0.0382236	0.428455
ENSG00000188729	10.0301	0.786148	0.378589	2.07652	0.0378459	0.428455
ENSG00000189171	427.528	-0.634337	0.306935	-2.06668	0.0387641	0.428455
ENSG00000204311	26.0745	-0.610403	0.295194	-2.0678	0.0386589	0.428455
ENSG00000161013	121.079	0.445258	0.215798	2.06331	0.0390835	0.429337
ENSG00000198561	134.663	0.335246	0.162483	2.06326	0.0390875	0.429337
ENSG00000244005	121.1	0.391333	0.189645	2.06351	0.0390644	0.429337
ENSG00000010803	95.0092	0.531642	0.257788	2.06232	0.039177	0.429513
ENSG00000116001	163.246	-0.295386	0.143207	-2.06265	0.0391454	0.429513
ENSG00000133657	97.8493	0.572858	0.277934	2.06113	0.0392908	0.430141
ENSG00000148803	6.9549	-0.764588	0.370988	-2.06095	0.039308	0.430141
ENSG00000137822	112.612	-0.477723	0.232076	-2.05848	0.0395441	0.431964
ENSG00000172159	195.134	0.386842	0.187961	2.0581	0.0395805	0.431964
ENSG00000181817	302.33	-0.452144	0.219696	-2.05805	0.0395856	0.431964
ENSG00000160818	245.644	-0.422127	0.205172	-2.05743	0.0396448	0.432206
ENSG00000196954	49.3573	0.669401	0.325501	2.05653	0.0397317	0.43275
ENSG00000123992	209.155	-0.495407	0.241037	-2.05532	0.0398485	0.433213
ENSG00000198858	27.1792	0.724351	0.352396	2.0555	0.0398304	0.433213
ENSG00000114544	263.724	0.483212	0.235252	2.05401	0.0399744	0.433601
ENSG00000156453	14.9206	0.591021	0.287824	2.05341	0.0400327	0.433601
ENSG00000157617	60.8006	-0.632451	0.307908	-2.05403	0.0399728	0.433601
ENSG00000167553	183.912	0.630086	0.306795	2.05377	0.0399979	0.433601
ENSG00000065029	171.067	0.57407	0.280461	2.04688	0.0406697	0.435113
ENSG00000100292	40.895	0.644067	0.314334	2.04899	0.040463	0.435113
ENSG00000105393	301.499	-0.394019	0.192502	-2.04684	0.0406742	0.435113
ENSG00000109906	511.798	-0.65092	0.31755	-2.04982	0.0403821	0.435113
ENSG00000111670	139.216	-0.477107	0.232559	-2.05155	0.0402132	0.435113
ENSG00000114388	147.972	-0.340292	0.166369	-2.0454	0.0408152	0.435113
ENSG00000119559	31.5168	-0.618502	0.301958	-2.0483	0.0405303	0.435113
ENSG00000130348	104.027	-0.485104	0.237166	-2.04542	0.0408133	0.435113
ENSG00000131504	335.859	0.393953	0.192667	2.04474	0.0408804	0.435113
ENSG00000132024	55.8973	-0.622207	0.304251	-2.04504	0.0408508	0.435113
ENSG00000132530	57.8047	-0.504167	0.246315	-2.04684	0.0406739	0.435113
ENSG00000134294	1524.68	-0.49607	0.242139	-2.0487	0.0404914	0.435113
ENSG00000148358	128.688	0.458701	0.224091	2.04694	0.0406637	0.435113
ENSG00000149091	315.046	-0.569439	0.278411	-2.04532	0.0408235	0.435113
ENSG00000164897	84.0267	-0.59989	0.292793	-2.04885	0.0404764	0.435113
ENSG00000167700	81.9789	-0.605797	0.296029	-2.04642	0.0407155	0.435113
ENSG00000177606	1974.24	0.508035	0.248248	2.04648	0.0407093	0.435113
ENSG00000184232	60.0661	0.437595	0.213711	2.04761	0.0405987	0.435113
ENSG00000184470	55.6367	-0.535197	0.261045	-2.05021	0.0403438	0.435113
ENSG00000168679	9.1324	-0.692782	0.338992	-2.04365	0.0409877	0.435119
ENSG00000169896	18.1918	0.713626	0.34911	2.04413	0.0409407	0.435119
ENSG00000221983	3892.99	-0.474456	0.232166	-2.0436	0.0409927	0.435119
ENSG00000125651	68.2212	-0.521332	0.255504	-2.04041	0.0413098	0.437409
ENSG00000196535	192.182	-0.602363	0.295131	-2.041	0.0412509	0.437409
ENSG00000257365	87.9316	0.502575	0.246325	2.0403	0.0413209	0.437409
ENSG00000159674	71.3681	-0.622481	0.305337	-2.03867	0.0414833	0.438731
ENSG00000143891	140.221	-0.520923	0.25557	-2.03828	0.0415215	0.438737
ENSG00000028310	162.819	-0.537244	0.263899	-2.0358	0.0417706	0.439882
ENSG00000073282	145.521	0.444324	0.218325	2.03515	0.041836	0.439882
ENSG00000073711	1077.35	-0.325222	0.159822	-2.03491	0.0418604	0.439882
ENSG00000118620	20.8346	-0.586613	0.288316	-2.03461	0.0418896	0.439882
ENSG00000127884	1142.46	-0.457767	0.224768	-2.03662	0.0416881	0.439882
ENSG00000160953	103.709	-0.477032	0.234462	-2.03458	0.0418935	0.439882
ENSG00000169908	579.223	0.675409	0.331783	2.03569	0.0417811	0.439882
ENSG00000197363	6.85774	-0.731857	0.359786	-2.03414	0.0419371	0.439944
ENSG00000040487	20.2093	-0.598107	0.294364	-2.03186	0.0421679	0.4405
ENSG00000100311	29.9471	0.66404	0.326831	2.03175	0.0421788	0.4405
ENSG00000144476	176.003	0.449949	0.221386	2.03242	0.0421109	0.4405
ENSG00000165804	56.917	0.506455	0.249152	2.03271	0.0420814	0.4405
ENSG00000173821	249.498	-0.553013	0.271989	-2.03322	0.0420302	0.4405
ENSG00000151914	1096.9	-0.380112	0.187221	-2.03028	0.0423278	0.441662
ENSG00000117640	362.41	-0.506739	0.249735	-2.02911	0.0424473	0.441866
ENSG00000125037	1015.28	-0.488818	0.240963	-2.0286	0.0424988	0.441866
ENSG00000144741	144.334	-0.482899	0.23804	-2.02865	0.0424939	0.441866
ENSG00000213390	27.1523	0.54669	0.269428	2.02907	0.0424507	0.441866
ENSG00000007080	63.9576	-0.476901	0.235452	-2.02548	0.0428186	0.442469
ENSG00000111412	37.579	0.567062	0.279983	2.02535	0.0428317	0.442469
ENSG00000127666	26.5937	0.632871	0.312239	2.02688	0.042675	0.442469
ENSG00000137198	1087.4	0.465599	0.229871	2.02548	0.0428179	0.442469
ENSG00000138380	40.7457	-0.551711	0.272719	-2.02301	0.0430726	0.442469
ENSG00000138867	485.003	0.313397	0.154838	2.02403	0.0429672	0.442469
ENSG00000143384	1972.44	0.39176	0.193302	2.02667	0.0426962	0.442469
ENSG00000148926	278.764	0.690025	0.340581	2.02603	0.0427622	0.442469
ENSG00000168710	813.182	0.354836	0.17524	2.02486	0.0428815	0.442469
ENSG00000171988	185.522	0.622796	0.307878	2.02286	0.0430873	0.442469
ENSG00000172717	6.6604	-0.789198	0.39013	-2.02291	0.0430824	0.442469
ENSG00000176170	9.26258	0.772288	0.381632	2.02364	0.0430067	0.442469
ENSG00000185721	461.801	-0.384576	0.189732	-2.02695	0.042668	0.442469
ENSG00000187531	56.8916	-0.644994	0.318829	-2.02301	0.0430718	0.442469
ENSG00000112242	78.0928	0.570558	0.282115	2.02243	0.043132	0.442539
ENSG00000058673	394.225	0.317765	0.157286	2.0203	0.043352	0.442541
ENSG00000170276	119.265	-0.679135	0.335984	-2.02133	0.0432455	0.442541
ENSG00000171574	30.9552	-0.513181	0.253864	-2.02148	0.0432303	0.442541
ENSG00000177685	11.8293	-0.534853	0.264732	-2.02036	0.0433464	0.442541
ENSG00000177839	5.97756	0.771739	0.381798	2.02133	0.043246	0.442541
ENSG00000186439	42960.7	-0.394802	0.195424	-2.02023	0.0433597	0.442541
ENSG00000127325	362.562	0.488861	0.242092	2.01932	0.0434539	0.443116
ENSG00000140939	408.036	-0.377068	0.186779	-2.0188	0.0435082	0.443283
ENSG00000107719	9.02666	-0.785486	0.389248	-2.01796	0.0435956	0.443325
ENSG00000114988	78.2015	-0.345565	0.171349	-2.01673	0.0437233	0.443325
ENSG00000119820	543.443	-0.337987	0.167605	-2.01657	0.0437402	0.443325
ENSG00000144566	318.807	0.406112	0.201353	2.01692	0.0437038	0.443325
ENSG00000166908	41.857	0.679802	0.336864	2.01803	0.043588	0.443325
ENSG00000173193	138.86	0.535224	0.265308	2.01737	0.0436569	0.443325
ENSG00000108854	109.09	-0.561083	0.278469	-2.01488	0.0439171	0.443578
ENSG00000127952	41.2768	-0.603291	0.299414	-2.0149	0.0439148	0.443578
ENSG00000135655	275.805	0.413285	0.205084	2.0152	0.0438839	0.443578
ENSG00000175166	826.416	-0.430144	0.213411	-2.01557	0.0438452	0.443578
ENSG00000179119	95.1862	0.380506	0.189073	2.01248	0.0441697	0.445743
ENSG00000120725	90.3941	-0.623772	0.310108	-2.01147	0.0442762	0.446048
ENSG00000136261	637.172	-0.385768	0.191756	-2.01176	0.0442448	0.446048
ENSG00000151012	6.3432	0.765953	0.380898	2.01092	0.0443344	0.446248
ENSG00000147874	58.908	-0.38044	0.189288	-2.00985	0.0444472	0.446999
ENSG00000166710	191.52	0.631922	0.314476	2.00944	0.0444901	0.447045
ENSG00000132275	28.5158	-0.559271	0.278495	-2.00819	0.0446227	0.447992
ENSG00000139437	74.7064	-0.549505	0.273722	-2.00753	0.0446928	0.44831
ENSG00000184205	79.3339	0.477746	0.238233	2.00537	0.044923	0.450233
ENSG00000116667	1105.95	0.304014	0.15164	2.00484	0.0449804	0.450421
ENSG00000163161	92.014	0.503518	0.251247	2.00407	0.0450622	0.450467
ENSG00000166261	18.5556	-0.486028	0.242512	-2.00414	0.0450553	0.450467
ENSG00000127511	108.753	0.454766	0.227122	2.0023	0.0452523	0.451881
ENSG00000163482	56.5817	0.576272	0.287843	2.00203	0.045281	0.451881
ENSG00000080815	159.922	0.341344	0.170614	2.00068	0.0454266	0.452947
ENSG00000027075	104.126	0.410721	0.205415	1.99947	0.0455578	0.453868
ENSG00000108061	224.432	0.339705	0.170281	1.99497	0.0460463	0.454249
ENSG00000112130	113.433	-0.427291	0.214026	-1.99644	0.0458861	0.454249
ENSG00000115738	35.2603	0.640847	0.320691	1.99833	0.0456808	0.454249
ENSG00000136444	176.955	0.3628	0.181853	1.99502	0.0460411	0.454249
ENSG00000141580	273.183	0.341694	0.171274	1.99501	0.0460417	0.454249
ENSG00000163728	176.251	-0.341925	0.171407	-1.99482	0.046063	0.454249
ENSG00000167977	112.244	0.661953	0.331339	1.99781	0.0457372	0.454249
ENSG00000181638	17.6565	-0.605545	0.303551	-1.99487	0.0460566	0.454249
ENSG00000183723	32.8018	0.586669	0.293852	1.99647	0.0458823	0.454249
ENSG00000189159	416.071	-0.474975	0.237939	-1.9962	0.0459119	0.454249
ENSG00000197536	120.247	0.496623	0.248506	1.99844	0.0456693	0.454249
ENSG00000243477	22.6393	-0.617255	0.309423	-1.99486	0.0460579	0.454249
ENSG00000067955	60.3926	0.357258	0.179184	1.9938	0.0461737	0.454738
ENSG00000188042	29.8973	0.618553	0.310261	1.99365	0.0461904	0.454738
ENSG00000102103	115.686	-0.479487	0.241057	-1.9891	0.0466903	0.455127
ENSG00000113742	633.106	0.465918	0.2339	1.99196	0.0463757	0.455127
ENSG00000122884	575.361	-0.513231	0.257958	-1.98959	0.0466361	0.455127
ENSG00000126777	3267.45	-0.38837	0.195093	-1.99069	0.0465147	0.455127
ENSG00000151632	243.687	-0.593542	0.298408	-1.98903	0.0466977	0.455127
ENSG00000158352	28.6929	-0.619377	0.311174	-1.99045	0.046541	0.455127
ENSG00000168890	104.675	0.565687	0.284212	1.99037	0.0465506	0.455127
ENSG00000177732	12.5292	-0.744826	0.373966	-1.9917	0.0464043	0.455127
ENSG00000178033	20.6585	-0.584718	0.293738	-1.99061	0.046524	0.455127
ENSG00000197183	18.2149	0.593317	0.298232	1.98945	0.0466517	0.455127
ENSG00000253293	581.931	-0.515049	0.258542	-1.99213	0.0463573	0.455127
ENSG00000266074	69.2931	0.570457	0.286705	1.9897	0.0466242	0.455127
ENSG00000069493	25.8905	0.626738	0.315191	1.98843	0.0467636	0.455249
ENSG00000241258	123.902	0.340177	0.171097	1.98821	0.0467881	0.455249
ENSG00000159231	23.6165	-0.594978	0.299314	-1.9878	0.0468333	0.455309
ENSG00000167992	10.1619	-0.679537	0.342087	-1.98644	0.0469839	0.456393
ENSG00000090470	117.086	-0.327437	0.164885	-1.98585	0.04705	0.456655
ENSG00000099260	660.686	-0.354558	0.17858	-1.98543	0.0470966	0.456727
ENSG00000105053	67.0924	-0.542021	0.273127	-1.9845	0.0472	0.45735
ENSG00000131845	89.1632	0.432244	0.217902	1.98367	0.0472931	0.457873
ENSG00000136718	212.405	-0.469745	0.236892	-1.98295	0.0473732	0.458
ENSG00000172939	392.824	0.46295	0.233478	1.98284	0.0473848	0.458
ENSG00000080345	255.35	-0.316733	0.159881	-1.98105	0.0475855	0.45956
ENSG00000102786	112.021	0.514137	0.259578	1.98066	0.0476295	0.459605
ENSG00000100300	239.87	-0.482665	0.243801	-1.97975	0.0477318	0.459841
ENSG00000168612	84.0617	-0.505936	0.255602	-1.97939	0.0477721	0.459841
ENSG00000169758	5.41888	-0.753048	0.380415	-1.97954	0.0477549	0.459841
ENSG00000007255	64.5017	-0.621043	0.314558	-1.97433	0.0483437	0.463409
ENSG00000109736	55.0306	-0.656976	0.332648	-1.97499	0.0482692	0.463409
ENSG00000112787	188.045	0.320255	0.16238	1.97226	0.04858	0.463409
ENSG00000134470	23.2523	0.601468	0.304705	1.97394	0.0483888	0.463409
ENSG00000136280	122.266	-0.376762	0.19112	-1.97133	0.0486859	0.463409
ENSG00000148019	30.6329	-0.533615	0.270307	-1.97411	0.0483693	0.463409
ENSG00000148400	47.9307	0.472084	0.239488	1.97122	0.0486984	0.463409
ENSG00000151131	44.0483	-0.403155	0.204196	-1.97436	0.0483413	0.463409
ENSG00000152804	14.7225	-0.539689	0.273778	-1.97126	0.0486936	0.463409
ENSG00000153914	734.274	-0.435491	0.220852	-1.97186	0.0486251	0.463409
ENSG00000169413	9.45832	-0.660676	0.334464	-1.97533	0.0482312	0.463409
ENSG00000175879	28.6848	0.619047	0.313808	1.97269	0.0485308	0.463409
ENSG00000184508	65.6956	-0.572385	0.290014	-1.97364	0.0484222	0.463409
ENSG00000196757	7.63284	0.710965	0.360581	1.97172	0.0486416	0.463409
ENSG00000133800	37.2491	-0.54021	0.274187	-1.97022	0.0488132	0.463857
ENSG00000177830	165.286	-0.644366	0.327085	-1.97003	0.0488349	0.463857
ENSG00000198933	23.801	-0.61929	0.314397	-1.96977	0.0488647	0.463857
ENSG00000143924	83.2797	0.573861	0.29154	1.96838	0.0490242	0.464629
ENSG00000164300	29.909	0.58936	0.299415	1.96837	0.0490256	0.464629
ENSG00000157837	107.71	0.278271	0.141431	1.96754	0.0491207	0.464776
ENSG00000213190	51.6291	-0.699039	0.355234	-1.96782	0.0490882	0.464776
ENSG00000138646	34.7523	0.626221	0.31834	1.96715	0.0491663	0.46483
ENSG00000082701	260.442	0.360446	0.18328	1.96664	0.0492247	0.465006
ENSG00000075407	108.167	-0.434433	0.221344	-1.9627	0.0496808	0.465116
ENSG00000080709	14.3388	0.631955	0.321991	1.96265	0.0496868	0.465116
ENSG00000095951	26.0427	0.494096	0.251391	1.96544	0.0493628	0.465116
ENSG00000122862	174.492	0.609087	0.310084	1.96427	0.0494992	0.465116
ENSG00000142089	222.607	0.400706	0.203944	1.96478	0.0494392	0.465116
ENSG00000144868	48.7717	-0.504489	0.256847	-1.96416	0.0495119	0.465116
ENSG00000151806	132.232	-0.404955	0.206306	-1.96289	0.049659	0.465116
ENSG00000152556	2306.15	0.601539	0.306514	1.96252	0.0497022	0.465116
ENSG00000160678	172.304	-0.612103	0.311617	-1.96428	0.049498	0.465116
ENSG00000163686	26.1393	-0.538856	0.274353	-1.9641	0.0495189	0.465116
ENSG00000164430	5.66461	0.694016	0.353655	1.96241	0.0497144	0.465116
ENSG00000173950	24.9914	-0.726136	0.3699	-1.96306	0.0496389	0.465116
ENSG00000105197	97.5122	-0.530179	0.270352	-1.96107	0.0498708	0.465575
ENSG00000116885	17.9052	0.574092	0.292862	1.96028	0.0499628	0.465575
ENSG00000124659	112.883	0.371575	0.189529	1.96051	0.0499358	0.465575
ENSG00000159228	109.277	-0.522605	0.266453	-1.96134	0.0498397	0.465575
ENSG00000167106	31.5982	0.47645	0.242988	1.96079	0.0499034	0.465575
ENSG00000135972	566.393	-0.452725	0.231112	-1.9589	0.0501249	0.465668
ENSG00000140577	107.419	0.315798	0.16114	1.95978	0.0500218	0.465668
ENSG00000143324	97.5422	0.332364	0.169643	1.95919	0.0500902	0.465668
ENSG00000242372	98.0218	-0.555166	0.283417	-1.95883	0.0501323	0.465668
ENSG00000001631	84.5607	-0.527347	0.269345	-1.95789	0.0502432	0.465922
ENSG00000103199	41.8924	-0.526815	0.269815	-1.95251	0.050878	0.465922
ENSG00000104129	12.3526	-0.546982	0.279494	-1.95705	0.050342	0.465922
ENSG00000118503	47.6489	0.694717	0.355622	1.95353	0.0507572	0.465922
ENSG00000127481	80.4082	-0.460301	0.235146	-1.95751	0.0502875	0.465922
ENSG00000130713	84.0162	-0.515694	0.263478	-1.95725	0.0503176	0.465922
ENSG00000141232	553.339	-0.540923	0.276733	-1.95468	0.0506214	0.465922
ENSG00000148357	41.7261	-0.645789	0.33064	-1.95315	0.0508021	0.465922
ENSG00000159640	27.694	-0.594385	0.303911	-1.95579	0.0504902	0.465922
ENSG00000161664	9.52038	0.652389	0.33387	1.95402	0.0506989	0.465922
ENSG00000166579	217.771	0.351348	0.179698	1.95522	0.0505573	0.465922
ENSG00000173039	287.549	0.441822	0.226227	1.953	0.0508194	0.465922
ENSG00000180573	117.055	0.526601	0.269494	1.95404	0.0506971	0.465922
ENSG00000187479	140.179	0.536209	0.274386	1.95421	0.0506762	0.465922
ENSG00000187608	38.8728	-0.584774	0.299457	-1.95278	0.0508455	0.465922
ENSG00000198355	932.132	0.554057	0.283647	1.95333	0.0507806	0.465922
ENSG00000198795	26.555	-0.508469	0.260252	-1.95376	0.0507294	0.465922
ENSG00000213918	28.1402	-0.530891	0.27189	-1.95259	0.0508678	0.465922
ENSG00000163171	537.072	0.458229	0.234884	1.95088	0.0510715	0.466597
ENSG00000196262	236.441	0.398306	0.204155	1.951	0.0510572	0.466597
ENSG00000198125	85985.8	-0.279326	0.143167	-1.95105	0.0510507	0.466597
ENSG00000091622	6.17596	-0.734449	0.37672	-1.94959	0.0512249	0.467267
ENSG00000159720	130.126	-0.529005	0.271339	-1.94961	0.0512226	0.467267
ENSG00000140990	2212.61	-0.494745	0.253829	-1.94913	0.0512799	0.467404
ENSG00000136160	21.9963	0.585759	0.300735	1.94776	0.0514439	0.468532
ENSG00000056050	143.745	0.393852	0.202355	1.94634	0.051614	0.46887
ENSG00000111361	190.244	-0.334326	0.171755	-1.94654	0.0515905	0.46887
ENSG00000133794	52.013	0.613196	0.314928	1.9471	0.0515229	0.46887
ENSG00000168685	10.7047	0.713813	0.36679	1.94611	0.0516416	0.46887
ENSG00000072954	4682.56	-0.580662	0.298541	-1.945	0.0517753	0.469719
ENSG00000114978	154.42	0.400756	0.206099	1.94449	0.0518367	0.469911
ENSG00000095319	41.9665	0.366322	0.188568	1.94265	0.0520586	0.470276
ENSG00000120278	17.1775	0.628236	0.323236	1.94359	0.0519455	0.470276
ENSG00000124702	815.516	-0.338344	0.174181	-1.94249	0.0520784	0.470276
ENSG00000171130	30.245	0.361532	0.186065	1.94304	0.0520114	0.470276
ENSG00000189320	7.87069	0.705351	0.36296	1.94333	0.051976	0.470276
ENSG00000102221	7.5761	0.633828	0.326357	1.94213	0.0521213	0.4703
ENSG00000129347	110.339	-0.546651	0.281567	-1.94146	0.0522026	0.470306
ENSG00000132423	184.763	-0.420073	0.21636	-1.94155	0.0521916	0.470306
ENSG00000160214	37.2131	-0.448839	0.23125	-1.94092	0.0522675	0.470529
ENSG00000137804	66.0548	0.509361	0.262606	1.93964	0.0524231	0.471566
ENSG00000133026	79.6339	-0.588505	0.303546	-1.93877	0.0525298	0.472162
ENSG00000035681	140.513	0.461405	0.238535	1.93433	0.0530725	0.472959
ENSG00000111203	59.3355	-0.351858	0.181625	-1.93727	0.052712	0.472959
ENSG00000115526	18.4698	-0.608404	0.314101	-1.93697	0.052749	0.472959
ENSG00000119508	49.7945	0.609603	0.315245	1.93374	0.0531451	0.472959
ENSG00000141456	130.86	-0.430992	0.222699	-1.93531	0.0529519	0.472959
ENSG00000163346	632.627	-0.509844	0.263522	-1.93473	0.0530235	0.472959
ENSG00000165527	268.985	0.263128	0.136065	1.93384	0.0531325	0.472959
ENSG00000169083	303.885	-0.374609	0.193697	-1.934	0.0531132	0.472959
ENSG00000186017	26.4869	-0.539229	0.278822	-1.93395	0.0531189	0.472959
ENSG00000189134	124.079	-0.423502	0.218973	-1.93403	0.053109	0.472959
ENSG00000197265	57.5737	0.358341	0.185009	1.93688	0.0527599	0.472959
ENSG00000204922	180.858	-0.572221	0.295785	-1.93458	0.0530415	0.472959
ENSG00000213347	6.05206	0.739341	0.381949	1.93571	0.0529036	0.472959
ENSG00000133193	83.3474	0.349537	0.180953	1.93165	0.0534027	0.474837
ENSG00000143322	125.551	0.427501	0.221346	1.93137	0.0534375	0.474837
ENSG00000070785	325.39	-0.46458	0.240747	-1.92975	0.0536381	0.476073
ENSG00000100625	352.788	0.450394	0.233432	1.92945	0.0536754	0.476073
ENSG00000163694	15.8936	0.670622	0.347606	1.92926	0.0536989	0.476073
ENSG00000153044	12.7764	0.562154	0.291446	1.92885	0.05375	0.476165
ENSG00000256771	45.5422	-0.39029	0.202493	-1.92743	0.0539262	0.477363
ENSG00000122705	222.819	-0.31763	0.164919	-1.92598	0.0541071	0.478089
ENSG00000166439	182.202	-0.437377	0.227116	-1.92579	0.054131	0.478089
ENSG00000181195	18.7189	0.616505	0.320126	1.92582	0.0541271	0.478089
ENSG00000135454	31.0144	-0.518337	0.269227	-1.92527	0.0541951	0.478203
ENSG00000141404	405.192	-0.580968	0.301797	-1.92503	0.0542258	0.478203
ENSG00000033867	495.912	-0.609887	0.317058	-1.92358	0.054407	0.478734
ENSG00000105552	119.689	-0.428662	0.222886	-1.92324	0.05445	0.478734
ENSG00000121797	5.53482	0.74173	0.385486	1.92414	0.0543365	0.478734
ENSG00000136875	70.442	-0.445441	0.231585	-1.92344	0.0544245	0.478734
ENSG00000063245	150.391	-0.613885	0.319829	-1.91942	0.0549316	0.479385
ENSG00000080493	22.8224	-0.586209	0.305154	-1.92103	0.0547284	0.479385
ENSG00000101557	401.883	-0.272696	0.142246	-1.91707	0.0552288	0.479385
ENSG00000112394	367.852	-0.415262	0.216986	-1.91377	0.0556494	0.479385
ENSG00000115419	163.818	0.40101	0.209195	1.91692	0.0552479	0.479385
ENSG00000123405	6.98847	0.731316	0.380708	1.92094	0.0547397	0.479385
ENSG00000124570	217.89	-0.455954	0.238119	-1.91481	0.0555161	0.479385
ENSG00000126882	85.9965	-0.374003	0.195451	-1.91354	0.0556789	0.479385
ENSG00000127903	11.5481	-0.682241	0.355611	-1.9185	0.0550472	0.479385
ENSG00000131370	173.756	0.433369	0.226352	1.91458	0.0555458	0.479385
ENSG00000131831	44.7319	0.646034	0.336542	1.91962	0.0549058	0.479385
ENSG00000132471	524.49	0.319071	0.166499	1.91636	0.0553196	0.479385
ENSG00000139370	278.328	0.388808	0.202699	1.91815	0.0550915	0.479385
ENSG00000141298	707.429	0.264534	0.137864	1.9188	0.0550091	0.479385
ENSG00000143373	55.1412	0.531187	0.277463	1.91444	0.0555635	0.479385
ENSG00000143398	58.4372	0.475338	0.247803	1.91821	0.055084	0.479385
ENSG00000147419	525.439	-0.472807	0.247121	-1.91326	0.0557147	0.479385
ENSG00000158769	53.0292	0.45703	0.238219	1.91853	0.0550438	0.479385
ENSG00000163527	482.352	-0.511106	0.266689	-1.91649	0.0553033	0.479385
ENSG00000165113	537.011	-0.341722	0.17809	-1.91882	0.0550072	0.479385
ENSG00000167566	22.4323	-0.640867	0.333973	-1.91892	0.0549951	0.479385
ENSG00000171649	15.6463	0.577755	0.301565	1.91586	0.0553833	0.479385
ENSG00000172269	53.553	-0.422417	0.220739	-1.91365	0.0556649	0.479385
ENSG00000182983	13.7858	-0.604092	0.31533	-1.91574	0.0553976	0.479385
ENSG00000196458	221.135	-0.398035	0.207975	-1.91386	0.0556383	0.479385
ENSG00000196670	120.646	-0.453679	0.236864	-1.91536	0.0554466	0.479385
ENSG00000204977	225.483	-0.268889	0.140491	-1.91392	0.0556299	0.479385
ENSG00000248144	96.4619	-0.567005	0.296046	-1.91526	0.055459	0.479385
ENSG00000260314	56.6646	-0.548778	0.285725	-1.92065	0.0547758	0.479385
ENSG00000075856	257.405	-0.388403	0.203122	-1.91216	0.0558552	0.479886
ENSG00000197217	78.1393	-0.331935	0.173574	-1.91236	0.0558301	0.479886
ENSG00000117899	189.452	-0.442173	0.231327	-1.91146	0.055945	0.480304
ENSG00000113575	832.27	-0.40566	0.21243	-1.90962	0.0561821	0.480925
ENSG00000137802	22.8494	-0.668465	0.349988	-1.90996	0.0561378	0.480925
ENSG00000183527	70.5756	0.421423	0.220621	1.91016	0.056112	0.480925
ENSG00000213465	193.413	-0.348119	0.182296	-1.90963	0.0561808	0.480925
ENSG00000132141	31.893	0.493781	0.258667	1.90895	0.056269	0.481316
ENSG00000100368	11.2656	0.71631	0.375425	1.908	0.0563914	0.48201
ENSG00000134717	278.199	0.317731	0.166665	1.9064	0.0565978	0.483071
ENSG00000184209	214.315	-0.429348	0.225214	-1.9064	0.0565982	0.483071
ENSG00000142327	78.8813	-0.513131	0.26922	-1.90599	0.0566515	0.483172
ENSG00000168283	363.211	-0.330567	0.173487	-1.90543	0.0567242	0.483439
ENSG00000114107	94.9997	-0.295332	0.155114	-1.90397	0.0569144	0.484348
ENSG00000126091	128.564	-0.544923	0.286199	-1.904	0.0569097	0.484348
ENSG00000168591	102.321	-0.636688	0.334456	-1.90365	0.0569553	0.484348
ENSG00000133422	78.7824	0.406813	0.213753	1.90319	0.0570155	0.484507
ENSG00000060069	29.1864	0.573876	0.30169	1.90221	0.057144	0.484918
ENSG00000078246	81.1384	0.431714	0.227302	1.8993	0.0575256	0.484918
ENSG00000095066	183.174	-0.549811	0.289493	-1.89922	0.0575358	0.484918
ENSG00000110395	25.7163	0.631543	0.33256	1.89903	0.0575601	0.484918
ENSG00000121067	750.568	-0.447334	0.235257	-1.90147	0.0572403	0.484918
ENSG00000122034	946.846	-0.330732	0.17407	-1.89999	0.0574343	0.484918
ENSG00000126456	38.2817	-0.656673	0.345577	-1.90022	0.0574041	0.484918
ENSG00000129538	249.859	-0.529426	0.278733	-1.8994	0.0575117	0.484918
ENSG00000163399	120.683	0.500218	0.263247	1.90018	0.057409	0.484918
ENSG00000173372	88.0722	-0.694313	0.365248	-1.90094	0.0573104	0.484918
ENSG00000189308	33.64	0.59337	0.312471	1.89896	0.05757	0.484918
ENSG00000261115	64.1843	0.58588	0.308569	1.8987	0.0576038	0.484918
ENSG00000271383	23.5782	0.63633	0.334888	1.90013	0.0574163	0.484918
ENSG00000169683	8.35347	-0.671433	0.353835	-1.89759	0.0577502	0.485801
ENSG00000154263	99.0228	-0.434449	0.229008	-1.89709	0.0578159	0.486003
ENSG00000108349	539.017	0.413958	0.218335	1.89597	0.0579639	0.486317
ENSG00000171530	763.278	0.486211	0.256441	1.896	0.0579604	0.486317
ENSG00000196476	7.99852	-0.67302	0.354994	-1.89586	0.0579781	0.486317
ENSG00000005469	65.6291	-0.351617	0.185619	-1.8943	0.0581853	0.487211
ENSG00000115592	264.091	-0.604443	0.319276	-1.89317	0.0583351	0.487211
ENSG00000149150	93.8549	-0.660636	0.348851	-1.89375	0.0582579	0.487211
ENSG00000149485	19.5513	-0.538158	0.28404	-1.89466	0.0581376	0.487211
ENSG00000154978	357.193	-0.640662	0.338383	-1.89331	0.058317	0.487211
ENSG00000173442	439.33	-0.56679	0.299303	-1.8937	0.0582653	0.487211
ENSG00000137507	48.74	0.531236	0.280868	1.89141	0.0585693	0.488818
ENSG00000164615	403.527	-0.414721	0.219333	-1.89083	0.0586473	0.489118
ENSG00000176978	39.6353	-0.583959	0.3089	-1.89044	0.0586987	0.489197
ENSG00000173137	14.8535	-0.633401	0.335223	-1.88949	0.0588258	0.489774
ENSG00000178980	4517.79	-0.566948	0.300129	-1.88901	0.0588901	0.489774
ENSG00000197150	20.9471	-0.541239	0.286523	-1.88899	0.0588937	0.489774
ENSG00000114541	29.7586	0.63029	0.333796	1.88825	0.0589924	0.490246
ENSG00000103365	182.215	0.226852	0.120177	1.88766	0.0590721	0.490414
ENSG00000173218	9.14838	-0.625767	0.331537	-1.88747	0.0590967	0.490414
ENSG00000141127	73.5111	-0.42304	0.224177	-1.88708	0.0591497	0.490505
ENSG00000048649	464.509	-0.436987	0.231631	-1.88656	0.059219	0.49053
ENSG00000166592	911.503	0.61872	0.327984	1.88643	0.0592366	0.49053
ENSG00000021645	5.59605	0.69292	0.36757	1.88514	0.0594112	0.490824
ENSG00000089050	21.6812	-0.396469	0.210699	-1.88168	0.0598792	0.490824
ENSG00000100439	45.1948	0.473938	0.251835	1.88194	0.0598444	0.490824
ENSG00000105643	443.677	0.641161	0.340794	1.88137	0.0599211	0.490824
ENSG00000106976	11.1881	-0.70602	0.374987	-1.88278	0.0597298	0.490824
ENSG00000113448	721.273	0.288002	0.153051	1.88174	0.0598712	0.490824
ENSG00000113460	93.7023	0.422475	0.224142	1.88486	0.0594491	0.490824
ENSG00000124067	37.2369	-0.498491	0.264958	-1.88139	0.0599183	0.490824
ENSG00000135632	12.4999	-0.608265	0.323182	-1.88211	0.0598205	0.490824
ENSG00000136731	223.796	-0.441664	0.234424	-1.88404	0.05956	0.490824
ENSG00000139620	205.588	0.480472	0.255207	1.88268	0.0597441	0.490824
ENSG00000145632	36.2038	0.565926	0.300441	1.88365	0.0596121	0.490824
ENSG00000149257	60.227	0.554875	0.29465	1.88317	0.0596778	0.490824
ENSG00000156398	9.38252	-0.730394	0.387737	-1.88374	0.0596005	0.490824
ENSG00000157184	112.044	-0.614833	0.32683	-1.8812	0.0599447	0.490824
ENSG00000163879	10.0849	0.624077	0.331327	1.88357	0.0596232	0.490824
ENSG00000131069	459.364	-0.415186	0.220966	-1.87896	0.0602506	0.491674
ENSG00000131584	39.2073	-0.486233	0.25873	-1.87931	0.0602025	0.491674
ENSG00000159263	49.9121	-0.37106	0.197362	-1.8801	0.060094	0.491674
ENSG00000160087	177.74	0.404421	0.215167	1.87957	0.0601664	0.491674
ENSG00000173581	25.8508	-0.507632	0.270176	-1.87889	0.0602592	0.491674
ENSG00000172375	75.5626	-0.624329	0.332422	-1.87812	0.0603644	0.492189
ENSG00000034152	1107.48	0.608133	0.324021	1.87683	0.0605415	0.492258
ENSG00000072736	288.417	0.359164	0.191361	1.87689	0.0605336	0.492258
ENSG00000080823	30.596	-0.694033	0.369758	-1.87699	0.0605189	0.492258
ENSG00000130414	1072.78	-0.554592	0.295403	-1.87741	0.0604619	0.492258
ENSG00000104375	80.3287	-0.332447	0.17738	-1.87421	0.0609016	0.493523
ENSG00000116586	60.4953	-0.447334	0.238685	-1.87416	0.0609085	0.493523
ENSG00000146731	831.763	-0.438678	0.233977	-1.87488	0.0608099	0.493523
ENSG00000170624	1676.44	-0.590684	0.315131	-1.87441	0.0608744	0.493523
ENSG00000256053	246.445	-0.373171	0.19908	-1.87448	0.0608648	0.493523
ENSG00000132305	1327.28	-0.40855	0.218096	-1.87326	0.0610328	0.493846
ENSG00000277203	13.7156	0.581857	0.310587	1.87341	0.061012	0.493846
ENSG00000005486	76.693	-0.506082	0.271242	-1.86579	0.0620704	0.494441
ENSG00000068831	32.3157	0.605462	0.323946	1.86902	0.06162	0.494441
ENSG00000100201	4037.26	0.310435	0.166382	1.8658	0.06207	0.494441
ENSG00000109814	58.7467	0.524556	0.281246	1.86512	0.0621651	0.494441
ENSG00000110717	602.055	-0.438278	0.234583	-1.86833	0.0617164	0.494441
ENSG00000113456	147.282	-0.410546	0.219671	-1.86891	0.0616351	0.494441
ENSG00000113971	103.838	-0.371903	0.198908	-1.86972	0.0615226	0.494441
ENSG00000119899	78.7299	0.4367	0.233664	1.86893	0.0616332	0.494441
ENSG00000130584	43.8288	-0.587498	0.314936	-1.86545	0.0621185	0.494441
ENSG00000133703	184.968	0.341271	0.182759	1.86732	0.0618565	0.494441
ENSG00000136451	747.078	0.401373	0.214428	1.87183	0.0612304	0.494441
ENSG00000136869	19.0916	0.477905	0.255306	1.87189	0.0612214	0.494441
ENSG00000138363	236.989	-0.439765	0.23577	-1.86523	0.0621489	0.494441
ENSG00000144426	46.1613	-0.546878	0.292942	-1.86685	0.0619223	0.494441
ENSG00000147162	474.605	0.338382	0.181214	1.86731	0.061858	0.494441
ENSG00000151576	15.1802	0.559009	0.298658	1.87174	0.0612427	0.494441
ENSG00000153774	200.916	-0.413218	0.221437	-1.86608	0.0620308	0.494441
ENSG00000165475	92.3842	0.360359	0.192992	1.86722	0.0618705	0.494441
ENSG00000168653	2700.08	-0.276783	0.148264	-1.86683	0.0619255	0.494441
ENSG00000170633	330.346	-0.334686	0.179217	-1.86749	0.0618327	0.494441
ENSG00000175414	83.2311	-0.447197	0.239615	-1.86631	0.0619977	0.494441
ENSG00000182831	280.649	0.302511	0.161803	1.86963	0.0615356	0.494441
ENSG00000188428	39.7929	-0.371373	0.19883	-1.86779	0.0617915	0.494441
ENSG00000196967	30.622	-0.499407	0.267311	-1.86826	0.0617261	0.494441
ENSG00000197361	13.2056	0.610432	0.326245	1.87109	0.0613331	0.494441
ENSG00000146963	391.723	0.429969	0.230633	1.8643	0.0622791	0.495011
ENSG00000141696	40.8791	-0.634706	0.340509	-1.86399	0.0623231	0.495023
ENSG00000136828	48.0443	0.393614	0.211252	1.86325	0.0624275	0.495179
ENSG00000232838	29.3637	-0.381104	0.204523	-1.86338	0.0624089	0.495179
ENSG00000161395	24.053	0.456886	0.245339	1.86226	0.0625664	0.495944
ENSG00000100299	13.0557	-0.573042	0.307914	-1.86105	0.0627372	0.495951
ENSG00000101193	430.694	-0.662421	0.355876	-1.86138	0.0626906	0.495951
ENSG00000143633	74.4811	-0.379838	0.204063	-1.86138	0.0626909	0.495951
ENSG00000175595	62.4477	-0.382235	0.205371	-1.86119	0.0627175	0.495951
ENSG00000197976	302.421	0.495073	0.266105	1.86044	0.0628231	0.496294
ENSG00000078814	491.327	-0.451875	0.243077	-1.85898	0.0630302	0.49672
ENSG00000090776	20.9989	0.443923	0.238743	1.85941	0.0629683	0.49672
ENSG00000124795	1053.54	-0.248672	0.133777	-1.85886	0.0630472	0.49672
ENSG00000185716	135.613	-0.562412	0.302525	-1.85906	0.0630186	0.49672
ENSG00000135976	15.8503	-0.508254	0.273514	-1.85824	0.0631351	0.496742
ENSG00000149474	213.484	-0.382364	0.20574	-1.85848	0.0631005	0.496742
ENSG00000155329	127.306	-0.275166	0.148109	-1.85786	0.0631888	0.49683
ENSG00000115970	58.8719	-0.407016	0.219116	-1.85754	0.0632346	0.496855
ENSG00000026297	49.9222	-0.499944	0.269709	-1.85364	0.0637902	0.497005
ENSG00000054611	91.0748	-0.469716	0.253458	-1.85323	0.06385	0.497005
ENSG00000102893	1123.64	-0.449269	0.241922	-1.85708	0.0632998	0.497005
ENSG00000109189	115.453	0.40606	0.218999	1.85417	0.0637154	0.497005
ENSG00000123200	289.897	-0.301153	0.162519	-1.85303	0.0638783	0.497005
ENSG00000128274	25.2243	0.499727	0.269325	1.85548	0.0635273	0.497005
ENSG00000134363	122.665	0.53929	0.290538	1.85617	0.0634289	0.497005
ENSG00000140983	310.392	-0.625992	0.337778	-1.85326	0.0638445	0.497005
ENSG00000143514	87.6857	0.423028	0.227965	1.85567	0.0635005	0.497005
ENSG00000151458	17.9212	-0.49464	0.26695	-1.85293	0.0638921	0.497005
ENSG00000162894	18.4743	0.715215	0.385828	1.85371	0.0637801	0.497005
ENSG00000171453	74.8018	0.317296	0.171136	1.85405	0.0637316	0.497005
ENSG00000173273	201.294	0.389465	0.20999	1.85468	0.0636413	0.497005
ENSG00000184602	226.214	0.393049	0.211735	1.85632	0.0634074	0.497005
ENSG00000211460	415.856	-0.249284	0.134389	-1.85495	0.0636038	0.497005
ENSG00000020129	13.1187	-0.638103	0.344735	-1.851	0.0641703	0.497311
ENSG00000089472	5.337	0.650023	0.351197	1.85088	0.0641871	0.497311
ENSG00000092929	17.0377	0.587315	0.317231	1.85138	0.064115	0.497311
ENSG00000126602	829.173	-0.349217	0.188631	-1.85132	0.0641231	0.497311
ENSG00000128951	275.687	-0.436889	0.235961	-1.85153	0.0640927	0.497311
ENSG00000182670	1131.12	-0.386533	0.208701	-1.85209	0.0640131	0.497311
ENSG00000105176	305.751	-0.243583	0.131696	-1.84959	0.0643733	0.497763
ENSG00000155640	10.8983	-0.577051	0.311908	-1.85007	0.0643035	0.497763
ENSG00000276644	25.6025	0.600567	0.324652	1.84988	0.0643314	0.497763
ENSG00000196313	62.4363	0.429477	0.232244	1.84925	0.0644221	0.497811
ENSG00000180785	6.56314	-0.627098	0.339176	-1.84889	0.0644741	0.497883
ENSG00000110075	476.915	0.322555	0.174578	1.84763	0.0646556	0.498625
ENSG00000120217	34.809	0.550526	0.297949	1.84772	0.064643	0.498625
ENSG00000185825	188.593	-0.553007	0.299488	-1.84651	0.0648186	0.499553
ENSG00000163833	1658.16	-0.381927	0.20692	-1.84578	0.0649249	0.499797
ENSG00000171115	64.5282	-0.403831	0.218796	-1.8457	0.0649359	0.499797
ENSG00000125901	135.776	-0.428822	0.232449	-1.8448	0.0650673	0.500478
ENSG00000222009	5.68406	0.686714	0.372317	1.84444	0.0651195	0.50055
ENSG00000027001	80.1949	0.468083	0.253839	1.84401	0.0651811	0.500694
ENSG00000144736	51.1876	0.376736	0.204528	1.84198	0.0654782	0.502315
ENSG00000166987	164.416	0.470536	0.255428	1.84215	0.0654532	0.502315
ENSG00000102882	91.6423	-0.511062	0.277544	-1.84137	0.0655675	0.502669
ENSG00000100577	80.3285	-0.545278	0.296752	-1.83749	0.0661383	0.502708
ENSG00000101266	370.612	-0.218877	0.119067	-1.83827	0.0660219	0.502708
ENSG00000105656	230.804	0.379981	0.206868	1.83683	0.0662351	0.502708
ENSG00000107362	66.4165	0.404477	0.220074	1.83791	0.0660754	0.502708
ENSG00000114098	319.483	0.353976	0.192354	1.84023	0.0657343	0.502708
ENSG00000115947	201.506	-0.439636	0.239044	-1.83914	0.0658941	0.502708
ENSG00000122863	23.6704	0.595762	0.324306	1.83704	0.0662047	0.502708
ENSG00000140632	387.823	-0.450985	0.245383	-1.83788	0.0660796	0.502708
ENSG00000149926	11.6061	0.715627	0.389481	1.83739	0.0661531	0.502708
ENSG00000152082	465.04	-0.385779	0.210044	-1.83665	0.0662613	0.502708
ENSG00000153443	36.9479	-0.492092	0.267835	-1.8373	0.0661658	0.502708
ENSG00000165516	743.061	-0.40878	0.222173	-1.83992	0.0657802	0.502708
ENSG00000168952	26.1787	0.502543	0.273378	1.83827	0.066023	0.502708
ENSG00000171827	28.713	-0.472289	0.256933	-1.83818	0.0660359	0.502708
ENSG00000171865	111.421	-0.311379	0.169285	-1.83937	0.0658604	0.502708
ENSG00000197323	335.311	0.304027	0.16545	1.83758	0.0661249	0.502708
ENSG00000162885	59.0285	-0.444345	0.242032	-1.83589	0.0663734	0.503231
ENSG00000133265	51.7503	-0.386266	0.210515	-1.83486	0.0665266	0.503412
ENSG00000164305	45.6207	0.402312	0.219216	1.83523	0.0664711	0.503412
ENSG00000188227	23.5939	-0.495159	0.269844	-1.83498	0.0665083	0.503412
ENSG00000147133	185.851	0.61015	0.332693	1.83397	0.0666578	0.503752
ENSG00000180902	501.346	-0.494064	0.269376	-1.8341	0.0666384	0.503752
ENSG00000084676	300.016	0.370018	0.201888	1.83279	0.0668343	0.503782
ENSG00000143126	68.5521	-0.489676	0.267155	-1.83293	0.0668134	0.503782
ENSG00000163823	9.16514	0.681366	0.371596	1.83362	0.0667107	0.503782
ENSG00000230989	625.033	-0.274724	0.149873	-1.83304	0.0667966	0.503782
ENSG00000004975	96.2906	0.52876	0.289009	1.82956	0.0673152	0.504152
ENSG00000079308	895.107	-0.465073	0.254167	-1.82979	0.067281	0.504152
ENSG00000109929	39.8917	0.408951	0.223324	1.8312	0.0670713	0.504152
ENSG00000116478	59.3256	0.396284	0.216386	1.83138	0.0670444	0.504152
ENSG00000125735	5.68388	0.714445	0.390353	1.83026	0.0672117	0.504152
ENSG00000128294	67.4075	-0.487602	0.266386	-1.83043	0.0671856	0.504152
ENSG00000162241	81.1163	-0.56691	0.309518	-1.83159	0.0670121	0.504152
ENSG00000171241	14.8528	0.571111	0.311921	1.83095	0.0671083	0.504152
ENSG00000175183	9.10029	0.619155	0.338321	1.83008	0.0672378	0.504152
ENSG00000177556	62.0853	-0.463416	0.253081	-1.8311	0.0670862	0.504152
ENSG00000198522	126.668	-0.410707	0.224617	-1.82848	0.0674783	0.505049
ENSG00000087274	853.618	0.374047	0.204601	1.82818	0.0675226	0.505057
ENSG00000136448	367.438	-0.459715	0.251595	-1.8272	0.0676693	0.505585
ENSG00000181035	285.144	0.422307	0.231131	1.82713	0.0676798	0.505585
ENSG00000107929	814.451	0.424489	0.232522	1.82558	0.0679134	0.507006
ENSG00000099326	28.7701	-0.47467	0.260098	-1.82497	0.0680058	0.507371
ENSG00000099246	583.152	0.334487	0.183636	1.82147	0.0685354	0.507752
ENSG00000105220	795.057	-0.598125	0.328092	-1.82304	0.0682972	0.507752
ENSG00000121039	31.0238	0.426909	0.234082	1.82376	0.0681887	0.507752
ENSG00000127241	124.414	-0.657806	0.361089	-1.82173	0.0684965	0.507752
ENSG00000129467	31.3612	-0.493828	0.271113	-1.82149	0.0685331	0.507752
ENSG00000139974	43.2871	-0.484777	0.266034	-1.82224	0.0684188	0.507752
ENSG00000140320	86.7162	0.358219	0.196475	1.82323	0.0682681	0.507752
ENSG00000143622	34.3337	0.381468	0.209353	1.82213	0.0684356	0.507752
ENSG00000166949	538.192	0.293036	0.160714	1.82334	0.0682522	0.507752
ENSG00000172071	22.3457	0.653875	0.358558	1.82362	0.0682089	0.507752
ENSG00000203778	41.3235	-0.39733	0.218171	-1.82119	0.0685787	0.507752
ENSG00000214021	43.5426	-0.543557	0.298228	-1.82262	0.0683612	0.507752
ENSG00000120742	183.521	0.307785	0.169134	1.81977	0.0687944	0.507944
ENSG00000136930	1074.63	-0.435362	0.239301	-1.81931	0.0688642	0.507944
ENSG00000147140	398.416	0.254943	0.140133	1.8193	0.0688656	0.507944
ENSG00000165055	87.2494	-0.307734	0.169086	-1.81999	0.0687613	0.507944
ENSG00000177380	21.4053	-0.705104	0.387466	-1.81978	0.0687924	0.507944
ENSG00000184634	81.1112	0.300155	0.164907	1.82015	0.0687368	0.507944
ENSG00000008056	5.36884	-0.681246	0.375223	-1.81558	0.069435	0.507972
ENSG00000038427	130.89	0.626633	0.344677	1.81803	0.0690598	0.507972
ENSG00000070190	11.1676	0.677198	0.372363	1.81865	0.0689648	0.507972
ENSG00000072310	95.4526	0.366821	0.2019	1.81684	0.0692416	0.507972
ENSG00000100401	81.7715	-0.499102	0.27445	-1.81856	0.0689791	0.507972
ENSG00000109466	36.7795	0.640538	0.35275	1.81584	0.0693947	0.507972
ENSG00000139546	21.8755	-0.434368	0.239074	-1.81688	0.0692362	0.507972
ENSG00000167772	330.555	-0.65934	0.36313	-1.81571	0.0694144	0.507972
ENSG00000171408	35.7818	0.45935	0.252632	1.81826	0.0690251	0.507972
ENSG00000178605	154.977	-0.452181	0.248973	-1.81618	0.0693424	0.507972
ENSG00000179564	24.7854	-0.459354	0.252702	-1.81777	0.0690997	0.507972
ENSG00000188004	40.2262	0.554491	0.305114	1.81733	0.0691672	0.507972
ENSG00000269858	98.9205	-0.534819	0.29454	-1.81578	0.0694045	0.507972
ENSG00000065135	140.72	0.386846	0.213358	1.81313	0.069811	0.508151
ENSG00000115935	70.4076	0.608478	0.33578	1.81213	0.0699655	0.508151
ENSG00000118058	316.774	-0.378151	0.208444	-1.81416	0.0696532	0.508151
ENSG00000119402	209.094	0.289053	0.159447	1.81285	0.0698545	0.508151
ENSG00000124145	281.521	0.452931	0.249647	1.81429	0.0696338	0.508151
ENSG00000134755	16.5622	0.62567	0.345088	1.81307	0.0698208	0.508151
ENSG00000139719	89.9496	-0.439737	0.242686	-1.81196	0.0699927	0.508151
ENSG00000147394	11.7438	0.580883	0.320658	1.81153	0.0700584	0.508151
ENSG00000148429	6.59999	0.601731	0.332004	1.81242	0.0699216	0.508151
ENSG00000158683	5.40426	-0.649232	0.35798	-1.8136	0.0697396	0.508151
ENSG00000164691	8.35925	0.707855	0.390298	1.81363	0.069735	0.508151
ENSG00000171161	160.506	-0.392598	0.21633	-1.81481	0.069553	0.508151
ENSG00000187824	41.1401	0.342458	0.18905	1.81147	0.0700688	0.508151
ENSG00000196268	87.5778	0.393588	0.216882	1.81476	0.0695605	0.508151
ENSG00000139372	102.145	0.322718	0.178268	1.8103	0.0702493	0.508828
ENSG00000148180	1770.51	-0.466781	0.257845	-1.81032	0.0702463	0.508828
ENSG00000129128	161.663	0.379242	0.209596	1.80939	0.0703899	0.50953
ENSG00000117868	413.334	0.482122	0.266589	1.80848	0.0705315	0.510239
ENSG00000100246	26.7428	0.525876	0.291043	1.80687	0.0707828	0.510414
ENSG00000121060	62.2666	0.508547	0.281467	1.80678	0.0707971	0.510414
ENSG00000141577	34.6638	-0.513097	0.283934	-1.8071	0.0707473	0.510414
ENSG00000143315	67.2986	-0.465764	0.257846	-1.80636	0.0708618	0.510414
ENSG00000149547	860.551	0.345533	0.191163	1.80753	0.070679	0.510414
ENSG00000182732	5.84356	0.603756	0.334234	1.80639	0.0708579	0.510414
ENSG00000197261	6.02093	-0.593734	0.328667	-1.80649	0.0708413	0.510414
ENSG00000182916	16.1111	-0.549895	0.304494	-1.80593	0.0709287	0.510582
ENSG00000008083	286.679	0.395729	0.219228	1.8051	0.0710583	0.510884
ENSG00000133111	26.6549	0.511377	0.283286	1.80516	0.0710496	0.510884
ENSG00000106692	50.7294	-0.308461	0.170931	-1.8046	0.0711376	0.51114
ENSG00000156050	41.3426	-0.422081	0.233992	-1.80382	0.0712592	0.511257
ENSG00000171992	1449.15	-0.398346	0.220889	-1.80338	0.071329	0.511257
ENSG00000173145	69.7521	-0.373993	0.207335	-1.80381	0.0712607	0.511257
ENSG00000185946	121.982	-0.431418	0.239215	-1.80347	0.0713144	0.511257
ENSG00000169371	48.4175	-0.422589	0.23441	-1.80278	0.0714225	0.511613
ENSG00000111581	75.284	-0.294627	0.163538	-1.80159	0.0716107	0.511705
ENSG00000157502	150.205	-0.273354	0.151699	-1.80195	0.071553	0.511705
ENSG00000163714	614.443	-0.214144	0.118819	-1.80227	0.071503	0.511705
ENSG00000165724	35.0199	-0.490362	0.272162	-1.80173	0.0715886	0.511705
ENSG00000146233	5.46508	-0.667397	0.370517	-1.80126	0.0716619	0.511758
ENSG00000084636	37.2512	-0.622634	0.345753	-1.80081	0.0717332	0.511954
ENSG00000104738	77.5257	-0.340584	0.189185	-1.80027	0.0718174	0.512242
ENSG00000164867	7.42337	0.607305	0.337559	1.79911	0.0720019	0.513244
ENSG00000101935	45.8248	0.324014	0.180214	1.79794	0.072187	0.514114
ENSG00000148606	133.845	-0.493989	0.274777	-1.79778	0.0722119	0.514114
ENSG00000171940	29.5419	0.631629	0.351446	1.79723	0.072299	0.51442
ENSG00000106477	20.7099	-0.420942	0.234296	-1.79662	0.0723952	0.514791
ENSG00000085063	3468.04	-0.388135	0.216181	-1.79541	0.0725876	0.514878
ENSG00000101350	69.4962	-0.513457	0.286081	-1.79479	0.0726864	0.514878
ENSG00000106305	563.063	0.472661	0.263458	1.79407	0.0728024	0.514878
ENSG00000119596	244.524	-0.453744	0.252915	-1.79406	0.0728044	0.514878
ENSG00000124275	170.864	-0.468926	0.261073	-1.79615	0.0724711	0.514878
ENSG00000141380	79.9099	0.288621	0.160868	1.79415	0.072789	0.514878
ENSG00000173349	31.2101	-0.368093	0.205107	-1.79464	0.0727113	0.514878
ENSG00000182872	126.728	-0.562132	0.312998	-1.79596	0.0725009	0.514878
ENSG00000204815	11.7504	0.617196	0.343974	1.79431	0.0727641	0.514878
ENSG00000065057	36.4046	-0.463655	0.258491	-1.7937	0.0728612	0.514968
ENSG00000115211	163.841	-0.390003	0.217523	-1.79293	0.0729838	0.515397
ENSG00000163913	15.5132	-0.462683	0.258083	-1.79277	0.0730102	0.515397
ENSG00000111358	75.3533	-0.434523	0.242541	-1.79154	0.0732061	0.516468
ENSG00000009780	140.844	-0.318721	0.178139	-1.78917	0.0735873	0.517883
ENSG00000107281	68.7232	-0.388647	0.217372	-1.78793	0.0737872	0.517883
ENSG00000114126	10.1888	-0.539681	0.301946	-1.78734	0.0738825	0.517883
ENSG00000129472	85.3477	0.48836	0.273244	1.78727	0.0738945	0.517883
ENSG00000138668	642.453	0.313721	0.175333	1.78928	0.0735689	0.517883
ENSG00000153066	80.6494	-0.28833	0.161118	-1.78955	0.0735258	0.517883
ENSG00000162433	24.0232	0.493832	0.276253	1.78761	0.073839	0.517883
ENSG00000163607	161.95	-0.3611	0.201968	-1.78791	0.0737906	0.517883
ENSG00000167476	344.642	-0.498369	0.278809	-1.78749	0.0738581	0.517883
ENSG00000241058	8.22162	0.525127	0.29357	1.78876	0.0736536	0.517883
ENSG00000253710	8.27445	-0.657978	0.367734	-1.78928	0.0735699	0.517883
ENSG00000151718	31.4808	-0.459384	0.257244	-1.78579	0.074133	0.517999
ENSG00000158987	23.4966	0.426319	0.238624	1.78657	0.0740074	0.517999
ENSG00000161671	257.205	-0.413582	0.231536	-1.78625	0.0740588	0.517999
ENSG00000186377	52.8179	0.418111	0.234125	1.78585	0.0741239	0.517999
ENSG00000214087	57.2959	-0.403718	0.225983	-1.78649	0.0740193	0.517999
ENSG00000188677	599.91	-0.335505	0.187933	-1.78524	0.0742224	0.518314
ENSG00000133316	68.7119	-0.551007	0.308738	-1.78471	0.0743085	0.518322
ENSG00000205138	37.2731	-0.41907	0.234814	-1.78469	0.0743123	0.518322
ENSG00000070476	111.113	0.458091	0.256986	1.78255	0.074659	0.519337
ENSG00000122033	424.211	-0.333138	0.186855	-1.78287	0.0746076	0.519337
ENSG00000140948	82.529	0.416546	0.233569	1.78339	0.0745223	0.519337
ENSG00000155324	70.1997	-0.417158	0.233956	-1.78306	0.0745758	0.519337
ENSG00000184349	12.8058	0.558828	0.313522	1.78242	0.0746803	0.519337
ENSG00000169228	17.0115	-0.60578	0.339986	-1.78178	0.0747853	0.519758
ENSG00000249751	39.2714	-0.442331	0.248307	-1.78139	0.0748486	0.519888
ENSG00000139112	761.303	0.41442	0.232715	1.7808	0.0749448	0.520247
ENSG00000066044	256.185	-0.366557	0.20589	-1.78035	0.0750181	0.520447
ENSG00000169957	57.4049	-0.571884	0.321363	-1.77956	0.0751488	0.521044
ENSG00000005007	177.176	0.298583	0.167901	1.77833	0.07535	0.521471
ENSG00000131943	382.272	-0.402758	0.226484	-1.7783	0.0753542	0.521471
ENSG00000140743	21.0047	0.558077	0.313863	1.77809	0.0753892	0.521471
ENSG00000198208	18.057	-0.556852	0.313153	-1.77821	0.0753695	0.521471
ENSG00000196678	44.5599	-0.362447	0.203976	-1.77691	0.0755835	0.522506
ENSG00000124209	89.0836	0.391678	0.220604	1.77548	0.0758185	0.523664
ENSG00000213903	18.8254	0.631773	0.355859	1.77535	0.0758407	0.523664
ENSG00000009950	245.11	-0.57306	0.324369	-1.76669	0.0772796	0.523903
ENSG00000015133	22.5294	0.551989	0.312463	1.76657	0.0773003	0.523903
ENSG00000085982	170.161	-0.304638	0.171956	-1.77161	0.0764599	0.523903
ENSG00000095261	71.6069	0.304072	0.172004	1.76782	0.0770907	0.523903
ENSG00000100462	248.045	-0.439393	0.247794	-1.77322	0.0761917	0.523903
ENSG00000101882	294.563	-0.243593	0.137847	-1.76713	0.0772072	0.523903
ENSG00000103018	190.207	-0.297689	0.167972	-1.77225	0.0763527	0.523903
ENSG00000104884	23.6319	-0.53039	0.299702	-1.76972	0.076773	0.523903
ENSG00000106261	419.077	-0.465657	0.263015	-1.77046	0.0766512	0.523903
ENSG00000107262	771.197	-0.476576	0.269785	-1.76651	0.0773111	0.523903
ENSG00000107669	247.087	-0.293799	0.165774	-1.77229	0.0763468	0.523903
ENSG00000116213	56.1595	0.394941	0.223387	1.76797	0.0770667	0.523903
ENSG00000116691	39.2488	-0.428899	0.242392	-1.76944	0.0768205	0.523903
ENSG00000121057	1463.44	-0.368449	0.20856	-1.76663	0.0772895	0.523903
ENSG00000121577	144.005	0.355446	0.201135	1.7672	0.0771941	0.523903
ENSG00000122126	81.6515	0.392371	0.222092	1.7667	0.077278	0.523903
ENSG00000128016	119.199	0.690377	0.390254	1.76905	0.0768863	0.523903
ENSG00000139428	132.027	-0.47195	0.266557	-1.77054	0.0766377	0.523903
ENSG00000160318	19.4846	-0.637767	0.360606	-1.7686	0.0769607	0.523903
ENSG00000160972	203.212	-0.405662	0.228849	-1.77262	0.076292	0.523903
ENSG00000163832	71.5593	-0.38288	0.215871	-1.77365	0.0761212	0.523903
ENSG00000165675	123.372	0.494538	0.279299	1.77064	0.0766203	0.523903
ENSG00000169621	26.0518	-0.428046	0.241858	-1.76982	0.0767568	0.523903
ENSG00000174099	519.562	-0.326621	0.184881	-1.76666	0.0772848	0.523903
ENSG00000176641	30.6131	0.589004	0.332277	1.77263	0.0762898	0.523903
ENSG00000176783	142.945	0.35658	0.200938	1.77457	0.0759683	0.523903
ENSG00000184014	57.0163	0.50274	0.28349	1.7734	0.0761632	0.523903
ENSG00000198039	67.6436	0.57299	0.324126	1.7678	0.077094	0.523903
ENSG00000198783	76.1011	-0.286462	0.16198	-1.7685	0.0769775	0.523903
ENSG00000213593	154.386	-0.403264	0.227283	-1.77428	0.0760163	0.523903
ENSG00000235173	30.7901	-0.511613	0.289289	-1.76852	0.0769741	0.523903
ENSG00000265972	10656.2	0.538221	0.304318	1.76861	0.0769589	0.523903
ENSG00000109436	18.5589	0.496023	0.280921	1.7657	0.0774456	0.523932
ENSG00000130958	22.7046	0.555189	0.314482	1.76541	0.0774949	0.523932
ENSG00000140259	221.349	-0.331784	0.187872	-1.76601	0.077394	0.523932
ENSG00000143933	1083.24	0.421266	0.238618	1.76544	0.0774892	0.523932
ENSG00000105825	12.9221	0.5757	0.326231	1.7647	0.0776146	0.524251
ENSG00000151883	6.84894	0.602204	0.341406	1.7639	0.0777496	0.524251
ENSG00000167733	31.9682	-0.592814	0.335952	-1.76458	0.0776343	0.524251
ENSG00000180098	124.883	-0.438263	0.248478	-1.76379	0.0777666	0.524251
ENSG00000269313	6.88351	-0.650265	0.368614	-1.76408	0.0777179	0.524251
ENSG00000104442	240.463	-0.305399	0.173259	-1.76267	0.0779557	0.524942
ENSG00000186104	32.1159	-0.327278	0.185673	-1.76265	0.077959	0.524942
ENSG00000113580	1218.17	-0.414533	0.23523	-1.76224	0.078028	0.525104
ENSG00000102898	267.263	-0.254235	0.144345	-1.7613	0.0781883	0.525292
ENSG00000125656	219.68	-0.475381	0.269906	-1.76128	0.0781909	0.525292
ENSG00000197302	47.0022	-0.503912	0.286055	-1.76159	0.0781382	0.525292
ENSG00000136450	323.832	0.320174	0.181868	1.76047	0.0783277	0.525908
ENSG00000134569	41.9659	0.466674	0.26513	1.76017	0.0783788	0.525949
ENSG00000100142	14.791	0.555994	0.316009	1.75942	0.0785054	0.526193
ENSG00000107736	9.1299	0.496102	0.281952	1.75952	0.0784884	0.526193
ENSG00000001461	57.7237	-0.365351	0.207814	-1.75806	0.0787365	0.526835
ENSG00000186687	598.015	-0.338441	0.192503	-1.75811	0.0787293	0.526835
ENSG00000205464	35.2627	-0.35785	0.203509	-1.7584	0.0786796	0.526835
ENSG00000128973	30.3478	-0.458838	0.261035	-1.75776	0.0787879	0.526877
ENSG00000130856	75.5088	-0.314393	0.178903	-1.75733	0.078861	0.527064
ENSG00000051596	8.82112	0.568088	0.323398	1.75662	0.0789826	0.527361
ENSG00000113721	203.222	0.420685	0.23964	1.75548	0.0791764	0.527361
ENSG00000120942	96.6009	-0.478391	0.272384	-1.75631	0.0790349	0.527361
ENSG00000125755	49.801	-0.562844	0.320498	-1.75616	0.0790619	0.527361
ENSG00000158022	2324.69	0.56097	0.319524	1.75564	0.0791494	0.527361
ENSG00000164062	315.003	-0.507956	0.289274	-1.75597	0.0790938	0.527361
ENSG00000131653	37.972	0.409034	0.233115	1.75464	0.0793202	0.527479
ENSG00000136141	23.5409	0.353295	0.201355	1.75459	0.0793296	0.527479
ENSG00000197724	290.493	0.367332	0.209352	1.75462	0.0793248	0.527479
ENSG00000007392	147.538	-0.289732	0.165297	-1.75279	0.079638	0.527513
ENSG00000100478	60.8397	-0.426446	0.243298	-1.75277	0.0796414	0.527513
ENSG00000112902	48.5904	-0.569534	0.324779	-1.7536	0.0794984	0.527513
ENSG00000137601	142.288	-0.339223	0.193499	-1.7531	0.0795846	0.527513
ENSG00000148498	470.807	-0.349755	0.199551	-1.75271	0.079651	0.527513
ENSG00000164591	928.685	-0.375275	0.213926	-1.75423	0.0793917	0.527513
ENSG00000174744	31.3604	-0.576889	0.329093	-1.75297	0.0796075	0.527513
ENSG00000088876	32.5752	-0.463678	0.264659	-1.75198	0.0797771	0.527828
ENSG00000101474	256.326	0.463995	0.26489	1.75165	0.0798342	0.527828
ENSG00000168061	196.885	-0.509405	0.290787	-1.75182	0.0798053	0.527828
ENSG00000071553	272.317	-0.424445	0.242714	-1.74875	0.0803347	0.527998
ENSG00000077782	218.84	0.2985	0.170517	1.75056	0.0800219	0.527998
ENSG00000107562	604.741	-0.367279	0.209965	-1.74924	0.0802488	0.527998
ENSG00000109610	30.869	-0.583041	0.333266	-1.74947	0.0802092	0.527998
ENSG00000117481	71.4358	-0.399194	0.228088	-1.75017	0.0800888	0.527998
ENSG00000119900	79.0745	0.498705	0.285083	1.74933	0.0802334	0.527998
ENSG00000120594	74.9684	0.306285	0.175223	1.74797	0.0804687	0.527998
ENSG00000139722	13.2383	0.564549	0.322999	1.74783	0.0804927	0.527998
ENSG00000155265	22.0555	0.507668	0.290051	1.75027	0.0800719	0.527998
ENSG00000157353	63.5939	-0.479841	0.274114	-1.75051	0.0800296	0.527998
ENSG00000163479	211.524	0.254402	0.145559	1.74776	0.0805052	0.527998
ENSG00000163960	180.697	0.345676	0.197661	1.74883	0.0803205	0.527998
ENSG00000179912	237.942	0.43992	0.251732	1.74757	0.0805383	0.527998
ENSG00000198756	103.278	-0.497881	0.284653	-1.74908	0.0802768	0.527998
ENSG00000198842	296.112	-0.413201	0.236379	-1.74804	0.0804567	0.527998
ENSG00000119431	15.1469	-0.516491	0.295692	-1.74672	0.0806863	0.528616
ENSG00000140859	35.5954	0.489173	0.280087	1.74651	0.080723	0.528616
ENSG00000114251	37.9087	-0.399318	0.228691	-1.74611	0.0807924	0.528774
ENSG00000146676	228.391	0.227372	0.130306	1.74491	0.0810014	0.529844
ENSG00000075568	553.027	-0.278591	0.159915	-1.74212	0.081488	0.530815
ENSG00000076984	136.558	-0.363335	0.208751	-1.74052	0.0817679	0.530815
ENSG00000084234	517.272	0.291682	0.167478	1.74162	0.0815758	0.530815
ENSG00000103351	108.799	-0.407868	0.234079	-1.74244	0.0814322	0.530815
ENSG00000103404	16.5355	0.536437	0.307831	1.74263	0.0813975	0.530815
ENSG00000127616	296.708	-0.361675	0.207416	-1.74372	0.0812077	0.530815
ENSG00000134287	85.5947	0.370254	0.212537	1.74207	0.0814971	0.530815
ENSG00000140396	101.865	0.337454	0.19377	1.74152	0.0815928	0.530815
ENSG00000140691	33.9225	0.588457	0.338076	1.74061	0.0817525	0.530815
ENSG00000158445	78.1052	-0.565273	0.32484	-1.74016	0.0818317	0.530815
ENSG00000167775	38.8116	-0.49731	0.285614	-1.7412	0.0816486	0.530815
ENSG00000175606	1467.92	0.569456	0.326856	1.74222	0.08147	0.530815
ENSG00000185722	293.102	0.390052	0.224065	1.7408	0.0817187	0.530815
ENSG00000198900	176.859	0.476574	0.273846	1.7403	0.0818065	0.530815
ENSG00000206418	1623.68	-0.566962	0.325573	-1.74143	0.081609	0.530815
ENSG00000089057	30.2061	0.473758	0.27302	1.73525	0.082697	0.530825
ENSG00000089876	53.6449	-0.399474	0.22973	-1.73888	0.082055	0.530825
ENSG00000100109	136.255	-0.388741	0.223695	-1.73782	0.0822423	0.530825
ENSG00000104835	43.9746	-0.559664	0.321905	-1.7386	0.0821046	0.530825
ENSG00000109670	1103.11	-0.457091	0.263336	-1.73577	0.0826049	0.530825
ENSG00000116918	592.659	-0.346402	0.199473	-1.73659	0.0824601	0.530825
ENSG00000128805	5.85743	-0.5777	0.332686	-1.73647	0.0824804	0.530825
ENSG00000132688	192.097	-0.475192	0.27342	-1.73795	0.0822191	0.530825
ENSG00000142784	147.101	-0.45559	0.262013	-1.7388	0.0820695	0.530825
ENSG00000143641	452.949	0.373596	0.215127	1.73663	0.082452	0.530825
ENSG00000145982	123.284	-0.538207	0.31013	-1.73543	0.0826654	0.530825
ENSG00000148291	70.3716	-0.44067	0.253934	-1.73537	0.082675	0.530825
ENSG00000148516	519.16	-0.235188	0.135391	-1.7371	0.0823698	0.530825
ENSG00000161509	5.80433	-0.672485	0.387004	-1.73767	0.0822688	0.530825
ENSG00000163492	85.3308	-0.501574	0.288711	-1.73729	0.0823364	0.530825
ENSG00000166292	18.7423	0.496619	0.286066	1.73603	0.0825581	0.530825
ENSG00000167186	254.728	-0.407785	0.2347	-1.73747	0.0823038	0.530825
ENSG00000173674	819.962	-0.243784	0.1404	-1.73635	0.0825017	0.530825
ENSG00000183060	36.3045	-0.422396	0.243198	-1.73684	0.082415	0.530825
ENSG00000169504	149.841	0.409516	0.236075	1.73469	0.0827963	0.53117
ENSG00000006625	242.86	0.336109	0.195412	1.72001	0.0854315	0.531306
ENSG00000007384	54.3906	0.432409	0.250456	1.72649	0.0842592	0.531306
ENSG00000013375	39.6306	0.448587	0.260065	1.7249	0.0845447	0.531306
ENSG00000031698	171.396	-0.3006	0.174062	-1.72697	0.0841735	0.531306
ENSG00000040341	265.101	-0.451797	0.260573	-1.73386	0.082943	0.531306
ENSG00000055130	425.066	-0.337421	0.195427	-1.72659	0.0842422	0.531306
ENSG00000055609	497.684	-0.344853	0.200425	-1.72061	0.0853215	0.531306
ENSG00000060982	30.1579	0.528248	0.304749	1.73339	0.0830268	0.531306
ENSG00000066735	23.7034	0.488689	0.283428	1.72421	0.0846707	0.531306
ENSG00000071655	126.559	-0.489584	0.284636	-1.72004	0.085426	0.531306
ENSG00000081019	218.974	-0.461971	0.267697	-1.72573	0.0843966	0.531306
ENSG00000087263	362.374	-0.468637	0.270464	-1.73271	0.0831471	0.531306
ENSG00000093183	92.9707	-0.318516	0.18468	-1.72469	0.0845832	0.531306
ENSG00000099795	1320.31	-0.40278	0.233479	-1.72512	0.0845061	0.531306
ENSG00000100219	215.691	0.29493	0.170518	1.72961	0.0836993	0.531306
ENSG00000101367	220.227	0.315296	0.182975	1.72316	0.084859	0.531306
ENSG00000104047	75.7254	-0.278477	0.1612	-1.72753	0.084073	0.531306
ENSG00000105518	182.275	-0.388542	0.226004	-1.71918	0.0855816	0.531306
ENSG00000105997	133	-0.349282	0.20252	-1.72468	0.0845851	0.531306
ENSG00000106263	426.106	-0.375915	0.218689	-1.71895	0.0856242	0.531306
ENSG00000109501	69.3757	-0.509849	0.295017	-1.7282	0.0839528	0.531306
ENSG00000110844	113.504	-0.419452	0.242987	-1.72623	0.0843062	0.531306
ENSG00000111641	57.2669	0.399691	0.232048	1.72245	0.0849887	0.531306
ENSG00000114120	546.549	0.279383	0.161883	1.72583	0.0843779	0.531306
ENSG00000120327	16.4052	0.557954	0.322834	1.7283	0.0839342	0.531306
ENSG00000129910	204.377	-0.420786	0.244273	-1.72261	0.0849593	0.531306
ENSG00000132669	144.189	0.406341	0.234886	1.72995	0.0836397	0.531306
ENSG00000133706	440.304	-0.223172	0.129248	-1.72669	0.0842225	0.531306
ENSG00000134853	314.214	-0.535512	0.309097	-1.7325	0.0831841	0.531306
ENSG00000135063	322.359	0.52962	0.307988	1.71961	0.0855033	0.531306
ENSG00000135333	5.70714	-0.662969	0.385415	-1.72014	0.0854068	0.531306
ENSG00000136213	44.6308	-0.450861	0.261825	-1.722	0.0850703	0.531306
ENSG00000137491	26.6819	0.531449	0.307611	1.72766	0.0840484	0.531306
ENSG00000139173	28.4414	-0.503916	0.291462	-1.72893	0.0838218	0.531306
ENSG00000139178	28.9548	0.5217	0.303195	1.72067	0.0853105	0.531306
ENSG00000153786	732.316	0.469975	0.271084	1.73369	0.0829731	0.531306
ENSG00000155636	32.7553	-0.388949	0.225182	-1.72727	0.0841199	0.531306
ENSG00000156170	195.083	0.297113	0.17283	1.71911	0.0855943	0.531306
ENSG00000156218	20.5873	-0.517417	0.298691	-1.73228	0.0832231	0.531306
ENSG00000158796	150.322	0.395777	0.229969	1.721	0.0852513	0.531306
ENSG00000160179	171.796	0.464841	0.268831	1.72912	0.0837876	0.531306
ENSG00000162777	6.29051	0.671778	0.390179	1.72172	0.0851207	0.531306
ENSG00000163545	9.59811	0.578306	0.3359	1.72166	0.0851305	0.531306
ENSG00000164610	263.8	-0.25569	0.14872	-1.71928	0.0855638	0.531306
ENSG00000165714	18.9471	-0.500221	0.290882	-1.71967	0.0854923	0.531306
ENSG00000166888	76.8587	0.449409	0.26113	1.72102	0.0852476	0.531306
ENSG00000167110	128.29	-0.461661	0.26738	-1.72661	0.0842372	0.531306
ENSG00000168010	54.1695	0.582897	0.338821	1.72037	0.0853658	0.531306
ENSG00000169105	19.619	0.512838	0.298151	1.72006	0.0854213	0.531306
ENSG00000169249	109.873	-0.329427	0.190382	-1.73035	0.0835681	0.531306
ENSG00000170364	36.7445	-0.469756	0.272742	-1.72235	0.0850068	0.531306
ENSG00000173011	224.14	0.391722	0.227575	1.72128	0.0851993	0.531306
ENSG00000179820	95.7976	0.551731	0.319024	1.72943	0.0837316	0.531306
ENSG00000180992	812.346	-0.348877	0.202084	-1.7264	0.0842762	0.531306
ENSG00000182704	11.9166	0.535897	0.309444	1.73181	0.0833075	0.531306
ENSG00000197044	23.1602	0.525417	0.305676	1.71887	0.0856387	0.531306
ENSG00000197576	126.571	0.367905	0.212644	1.73015	0.0836039	0.531306
ENSG00000198160	83.9087	0.364642	0.210688	1.73072	0.0835017	0.531306
ENSG00000198369	16.5066	0.508501	0.295248	1.72228	0.0850183	0.531306
ENSG00000198746	48.8668	-0.560841	0.326164	-1.71951	0.085522	0.531306
ENSG00000205356	80.4247	-0.526747	0.306287	-1.71978	0.0854724	0.531306
ENSG00000275111	24.1353	-0.419137	0.241961	-1.73225	0.0832291	0.531306
ENSG00000048140	93.9049	-0.431713	0.25149	-1.71662	0.0860483	0.531456
ENSG00000079337	30.4475	-0.484384	0.28197	-1.71786	0.0858229	0.531456
ENSG00000103197	94.4748	-0.42801	0.249352	-1.71649	0.0860726	0.531456
ENSG00000113070	112.773	0.507264	0.295315	1.71771	0.0858504	0.531456
ENSG00000115053	1258.63	-0.450872	0.262553	-1.71726	0.0859323	0.531456
ENSG00000138794	24.0695	-0.382297	0.222693	-1.7167	0.0860343	0.531456
ENSG00000155252	53.4815	0.294566	0.171549	1.71709	0.0859627	0.531456
ENSG00000170961	5.70576	0.670295	0.390291	1.71742	0.0859018	0.531456
ENSG00000253731	13.5781	-0.523816	0.305044	-1.71718	0.0859454	0.531456
ENSG00000122008	133.116	-0.279484	0.162885	-1.71584	0.0861907	0.531623
ENSG00000144485	32.8424	0.485054	0.282662	1.71602	0.0861584	0.531623
ENSG00000213741	18022.5	0.343424	0.200192	1.71548	0.086258	0.531757
ENSG00000198040	151.274	-0.435842	0.254196	-1.71459	0.0864205	0.532478
ENSG00000169519	184.918	-0.315322	0.183991	-1.71379	0.0865668	0.533098
ENSG00000197959	7.2081	0.608665	0.355322	1.713	0.0867133	0.533719
ENSG00000132541	198.82	-0.372405	0.21749	-1.71229	0.0868435	0.533957
ENSG00000162981	8.32966	0.545214	0.318385	1.71243	0.0868166	0.533957
ENSG00000175556	6.03426	0.582068	0.339998	1.71197	0.0869016	0.534033
ENSG00000167325	442.281	-0.345636	0.202007	-1.71101	0.0870788	0.534559
ENSG00000181894	13.1151	-0.507219	0.296421	-1.71115	0.0870543	0.534559
ENSG00000267060	514.893	0.309508	0.180983	1.71014	0.0872394	0.535264
ENSG00000120705	296.817	0.30326	0.177465	1.70884	0.0874797	0.536175
ENSG00000171488	37.4802	0.421888	0.246874	1.70892	0.0874663	0.536175
ENSG00000186020	58.3518	0.415866	0.243424	1.7084	0.0875623	0.5364
ENSG00000142694	9.25487	-0.586741	0.343563	-1.70782	0.0876706	0.536781
ENSG00000154640	24.3008	0.457532	0.268068	1.70678	0.0878638	0.537682
ENSG00000027697	156.748	0.538606	0.315947	1.70474	0.0882438	0.537753
ENSG00000047644	83.6343	0.33614	0.19704	1.70595	0.0880173	0.537753
ENSG00000122644	12.6969	0.551174	0.32328	1.70494	0.0882055	0.537753
ENSG00000135372	132.509	-0.367865	0.21572	-1.70529	0.0881407	0.537753
ENSG00000136938	636.365	-0.392403	0.230118	-1.70523	0.0881521	0.537753
ENSG00000144867	325.167	-0.491824	0.288349	-1.70566	0.088072	0.537753
ENSG00000146067	25.615	-0.593797	0.348297	-1.70486	0.0882211	0.537753
ENSG00000164104	249.461	0.556157	0.32605	1.70574	0.0880562	0.537753
ENSG00000101470	137463	-0.578622	0.339561	-1.70403	0.0883758	0.538193
ENSG00000152457	27.6026	-0.489559	0.287324	-1.70385	0.0884082	0.538193
ENSG00000092203	496.341	-0.389827	0.228935	-1.70279	0.0886082	0.539129
ENSG00000070214	156.917	0.277456	0.163057	1.70159	0.0888321	0.539796
ENSG00000107816	95.6019	0.366631	0.215515	1.70118	0.088909	0.539796
ENSG00000125398	20.5217	-0.503397	0.295948	-1.70097	0.0889489	0.539796
ENSG00000131626	227.05	0.18235	0.107178	1.70137	0.0888744	0.539796
ENSG00000180626	23.8675	-0.449373	0.264174	-1.70105	0.0889332	0.539796
ENSG00000009709	72.238	0.571586	0.336193	1.70017	0.0890981	0.54042
ENSG00000129158	50.5765	-0.480953	0.282987	-1.69956	0.0892136	0.54084
ENSG00000117906	314.614	-0.465028	0.273666	-1.69925	0.0892718	0.540912
ENSG00000174705	15.6392	0.597564	0.351721	1.69898	0.0893238	0.540947
ENSG00000100154	81.2708	0.306738	0.180572	1.69871	0.0893742	0.540971
ENSG00000120451	185.11	-0.272308	0.16035	-1.6982	0.0894695	0.540987
ENSG00000185386	12.557	-0.525465	0.309392	-1.69838	0.0894368	0.540987
ENSG00000124160	49.0737	0.439996	0.259204	1.69749	0.089604	0.54152
ENSG00000090857	442.476	-0.475195	0.280023	-1.69698	0.0896999	0.541819
ENSG00000196312	5.66013	-0.641684	0.378395	-1.6958	0.0899233	0.542887
ENSG00000105245	36.5962	0.500126	0.295061	1.69499	0.0900775	0.543537
ENSG00000011009	116.352	-0.630586	0.372596	-1.69241	0.0905676	0.543813
ENSG00000018189	143.607	-0.440328	0.260055	-1.69321	0.0904158	0.543813
ENSG00000115073	399.551	0.391169	0.231317	1.69105	0.0908264	0.543813
ENSG00000121900	9.33329	-0.633618	0.37482	-1.69046	0.0909403	0.543813
ENSG00000123064	333.141	-0.379613	0.224389	-1.69176	0.0906912	0.543813
ENSG00000130703	92.0193	0.293954	0.17392	1.69016	0.0909967	0.543813
ENSG00000136942	3445.62	-0.299279	0.176787	-1.69288	0.0904788	0.543813
ENSG00000154845	122.428	0.450214	0.266361	1.69024	0.0909817	0.543813
ENSG00000163191	127.612	0.624522	0.368643	1.69411	0.090244	0.543813
ENSG00000163946	66.3369	0.363005	0.214351	1.69351	0.0903585	0.543813
ENSG00000177084	60.6399	-0.442378	0.26112	-1.69416	0.0902355	0.543813
ENSG00000181915	132.542	-0.311397	0.1843	-1.68962	0.0911013	0.543813
ENSG00000182957	28.2203	0.582334	0.344595	1.68991	0.091046	0.543813
ENSG00000185818	39.3145	-0.559561	0.330344	-1.69387	0.0902891	0.543813
ENSG00000187147	406.112	0.410185	0.242747	1.68976	0.0910738	0.543813
ENSG00000188352	146.124	-0.367803	0.217553	-1.69064	0.0909053	0.543813
ENSG00000197905	125.767	-0.387084	0.228831	-1.69157	0.090728	0.543813
ENSG00000198363	2361.25	-0.417075	0.246786	-1.69003	0.0910228	0.543813
ENSG00000215421	69.6812	0.240104	0.141901	1.69205	0.0906364	0.543813
ENSG00000225663	162.646	-0.602249	0.356373	-1.68994	0.0910396	0.543813
ENSG00000254469	25.8935	-0.480937	0.284186	-1.69233	0.0905824	0.543813
ENSG00000141002	740.82	-0.422233	0.249983	-1.68904	0.0912112	0.544191
ENSG00000186283	23.676	0.519908	0.307937	1.68836	0.0913431	0.5447
ENSG00000139645	85.5578	-0.308255	0.182694	-1.68727	0.0915518	0.545666
ENSG00000110917	287.368	-0.466502	0.276577	-1.6867	0.0916611	0.545727
ENSG00000151746	45.4499	-0.523616	0.310478	-1.68649	0.0917024	0.545727
ENSG00000198894	2148.65	-0.394597	0.233913	-1.68694	0.0916147	0.545727
ENSG00000160539	1432.79	-0.470471	0.279023	-1.68613	0.09177	0.545852
ENSG00000109881	79.1018	-0.323791	0.192161	-1.685	0.0919887	0.545889
ENSG00000111046	2126.63	0.41056	0.243672	1.68489	0.0920101	0.545889
ENSG00000134851	62.3237	0.452041	0.268199	1.68547	0.0918984	0.545889
ENSG00000166171	29.9058	-0.372021	0.220776	-1.68506	0.0919766	0.545889
ENSG00000184009	4066.48	0.395627	0.234686	1.68577	0.0918407	0.545889
ENSG00000181007	19.1001	-0.495498	0.294127	-1.68464	0.0920578	0.545895
ENSG00000121892	187.703	0.31221	0.185456	1.68348	0.0922826	0.546119
ENSG00000138696	26.6535	0.409108	0.243001	1.68356	0.0922663	0.546119
ENSG00000141027	1055.8	-0.213699	0.126906	-1.68391	0.0921988	0.546119
ENSG00000143224	22.1453	-0.532616	0.316373	-1.6835	0.0922777	0.546119
ENSG00000198909	167.086	0.270021	0.160439	1.68302	0.092372	0.546371
ENSG00000086589	244.307	-0.412247	0.245064	-1.6822	0.0925299	0.547027
ENSG00000003402	814.553	0.313358	0.186403	1.68108	0.0927473	0.547314
ENSG00000064309	15.1468	0.484181	0.288003	1.68117	0.0927307	0.547314
ENSG00000099957	127.654	-0.492612	0.293058	-1.68094	0.0927749	0.547314
ENSG00000166889	195.358	0.426066	0.253476	1.68089	0.092784	0.547314
ENSG00000213865	34.8804	-0.536915	0.319451	-1.68074	0.0928128	0.547314
ENSG00000125650	8.01779	-0.598385	0.356089	-1.68044	0.0928719	0.547386
ENSG00000148335	201.234	-0.423779	0.252221	-1.68019	0.092921	0.5474
ENSG00000176623	168.776	-0.415398	0.247495	-1.67841	0.0932664	0.549157
ENSG00000157570	40.8642	-0.428116	0.255166	-1.67779	0.0933879	0.549596
ENSG00000091490	25.6283	0.549049	0.327313	1.67744	0.0934561	0.54972
ENSG00000070759	26.581	0.395412	0.235981	1.67561	0.0938146	0.549842
ENSG00000107104	224.341	0.340431	0.203338	1.67421	0.094089	0.549842
ENSG00000114013	6.73103	0.651428	0.388611	1.6763	0.0936798	0.549842
ENSG00000124587	35.7285	-0.460802	0.27496	-1.67589	0.09376	0.549842
ENSG00000126522	12.3872	-0.562223	0.335785	-1.67435	0.0940611	0.549842
ENSG00000139083	41.3048	-0.488533	0.291388	-1.67657	0.0936258	0.549842
ENSG00000140941	1247.23	0.273622	0.163426	1.67429	0.0940729	0.549842
ENSG00000145365	23.2025	0.543893	0.324861	1.67423	0.094085	0.549842
ENSG00000163162	107.43	0.343368	0.205026	1.67475	0.093983	0.549842
ENSG00000163395	151.387	-0.6516	0.389018	-1.67499	0.0939362	0.549842
ENSG00000164708	4720.78	-0.480325	0.286827	-1.67461	0.09401	0.549842
ENSG00000171148	109.453	-0.327226	0.195117	-1.67707	0.0935286	0.549842
ENSG00000177082	42.9792	-0.333147	0.198711	-1.67654	0.0936317	0.549842
ENSG00000184787	947.088	-0.473891	0.283251	-1.67304	0.0943189	0.550634
[truncated: 19,983 more rows]
